# Supplementary material for: The pollination syndrome of parasitic plants depends on the environment
Source: Plant Cell Physiol. 2026 Feb 17;67(4):648–58. doi: 10.1093/pcp/pcag023 (PMC13192492; doi:10.1093/pcp/pcag023)
Supplement: Supplementary_data_pcag023 [file supplementary_data_pcag023.xlsx]

## Sheet: PCA Scores
sample	PC1	PC2	PC3	PC4	PC5	PC6	PC7	PC8	PC9	PC10	PC11	PC12	PC13	PC14	PC15	PC16	PC17	PC18	PC19	PC20	PC21	PC22	PC23	PC24	PC25	PC26	PC27	PC28	PC29	PC30	PC31	PC32	PC33	PC34	PC35	PC36	PC37	PC38	PC39	PC40	PC41	PC42
OfMon2	-3.41888	3.41857	2.07256	-3.48108	-5.38831	0.630159	-1.31117	0.848689	-0.664354	0.0557816	-0.168229	0.924324	-0.34043	3.68813	-0.119179	-2.09348	0.367468	0.429889	1.48126	-0.889768	0.553761	0.69511	0.0867851	0.155639	0.0117875	-0.0716662	-0.162807	-0.232198	-0.249164	0.244464	0.115309	0.087435	-0.04256	-0.0905165	-0.115617	-0.00976858	-0.126168	0.0179913	0.0121998	0.0295942	0.0224627	1.31145094783847e-15
OfBla1	-3.80962	2.80498	1.93175	2.17366	1.47339	-3.64789	-3.62483	2.1549	1.35905	0.617139	-0.7608	0.776785	0.40426	-0.289661	0.0702801	0.0220988	0.350511	-0.843563	-0.389817	0.141836	-0.0395293	0.443243	0.287946	0.199153	-0.16387	0.304148	-0.432466	-0.202999	-0.193991	-0.2991	-0.288635	0.364875	-0.44523	-0.801593	-0.00554172	-0.0947602	0.10355	-0.842891	-0.46246	0.0577839	0.0237507	1.30451205393456e-15
OfBla2	-3.3487	2.9494	1.74397	1.64563	1.96774	-2.87706	-3.60069	2.15425	1.54614	0.500628	-0.893692	-0.473643	0.657539	-0.486579	0.0601092	-0.926395	0.318818	-2.48987	-1.02264	-1.08866	-0.148897	1.24112	-0.465044	0.138517	0.513631	-0.374338	0.18927	0.415839	0.101569	0.296539	0.23649	-0.0145264	0.281403	0.302164	0.0376278	0.016018	-0.124471	0.415287	0.350718	-0.131723	0.00965536	9.22872889219661e-16
OfBla3	-4.27696	2.43535	2.64941	1.51713	2.33906	-2.55173	-4.03277	2.36858	0.619296	0.488953	-0.613775	1.9601	0.301053	1.1853	-0.00914141	2.2148	0.273313	1.16871	0.709495	0.142591	-0.600193	-0.845723	0.704063	-1.04698	-0.263137	0.110991	-0.102586	0.338634	0.422784	-0.375924	0.496605	0.272297	0.12693	0.24673	0.23441	0.0954455	0.165072	0.34492	0.146189	0.0012481	-0.0137485	7.84095011141517e-16
OfBla4	-6.26367	-0.234085	4.22737	1.67351	1.76938	-1.36506	-5.63294	2.4791	-1.33822	-0.70949	0.114167	-3.25246	-0.264974	-0.613212	-0.0197963	-1.4241	-1.57979	1.38319	0.389137	0.493011	0.150702	-1.19425	-0.285831	0.155659	-0.162054	0.209295	-0.0440105	-0.217049	-0.323917	0.112785	-0.264313	-0.318825	0.077203	0.20944	-0.179039	0.105587	-0.0713464	0.0399723	-0.0504227	-0.0515171	-0.0360617	3.60822483003176e-16
OfHab2	-3.37901	3.07455	5.94537	-4.50037	3.90972	6.10034	-0.0120988	-0.400558	0.40781	-2.08337	-0.39181	-1.03776	1.73356	-0.0425784	0.00536787	0.142978	0.852513	1.76897	-0.401689	-0.00849387	-0.223782	1.65666	-0.488143	-0.177775	0.229567	-0.186652	0.297893	0.339624	0.555181	-0.200594	-0.349166	0.119073	0.186472	-0.240037	0.0872326	-0.165455	0.161921	-0.0285592	-0.0602022	0.0882979	0.0894194	1.15879528195251e-15
OfHab3	-2.0246	4.0377	5.22696	-4.52881	4.53656	5.07452	1.50394	-0.394423	1.91424	0.772472	-0.571102	0.740423	-2.66576	0.232738	1.6885	-0.0905707	-1.43996	-1.13114	0.260766	0.211709	-0.656311	-0.535962	0.504239	0.0249561	0.504915	-0.0128787	-0.131369	-0.472597	0.398668	0.20178	-0.38618	0.130396	-0.161772	0.0148882	-0.0535444	0.345535	-0.100394	0.0160884	-0.00861329	-0.112078	0.0449963	-5.9848e-16
OfHab4	-1.52843	3.478	4.53603	-3.39288	4.02625	4.52544	1.49964	0.601489	0.907807	0.349962	0.305928	1.14409	0.86042	-1.02426	-1.23654	-0.177303	0.403516	-0.394822	-8.35902e-05	-0.471714	1.17669	-0.869013	-0.0184218	0.445683	-1.0675	0.188972	-0.500607	0.0839476	-1.07324	-0.0784684	0.830286	-0.130497	-0.192703	0.237099	-0.158544	-0.323748	-0.140019	0.0127813	0.031125	0.00109164	-0.112393	7.25114412958305e-16
OfJav1	0.633598	3.39148	-0.360098	-0.340855	-2.37995	-0.816867	1.37181	0.016187	2.78409	0.515464	0.888916	-0.420322	0.136555	0.425986	-0.300243	-0.420798	0.0362336	-0.173367	-0.0454028	0.548478	-0.226778	-0.131006	-0.196159	0.114427	-0.0846839	0.675107	-0.0977814	0.154311	0.295149	-0.596652	-0.765363	0.221833	-0.245096	1.13313	0.127679	-0.495618	0.254364	-0.461125	0.447977	0.0598967	0.0179923	4.09394740330526e-16
OfJav2	0.364733	3.47208	-0.764154	-1.23139	-1.55647	-1.28453	2.11543	-0.661107	1.85053	0.687132	-0.467147	0.0558152	1.01074	-0.0237289	-0.184508	-0.275059	-0.192831	0.330083	-0.482171	-1.11924	-1.30396	-1.34757	0.463482	-0.676982	-0.310805	-0.414134	1.00489	-0.156027	-0.652993	0.213162	-0.762489	-0.126831	0.323696	-0.440987	0.194139	-0.557383	-0.361091	0.115158	-0.0509254	-0.148659	0.149415	3.51281503885303e-17
OfJav3	1.34606	4.18338	-0.0456495	0.152248	-1.79333	-1.50423	1.8423	-0.360854	3.15597	0.299851	1.18143	-0.35426	0.269327	0.0200546	-0.255356	-0.362028	0.362287	-0.0284451	-0.264539	0.571884	-0.599291	-0.124419	-0.691869	-0.196238	0.504272	0.077787	-0.434496	-0.0802958	-0.0913522	0.164735	0.21824	0.300812	0.165151	0.407807	-0.221187	0.104887	0.203148	0.48994	-0.987045	0.235253	-0.0885274	5.759281940243e-16
OfJav4	-0.268927	3.02903	1.34384	-0.952762	-2.95301	-0.118801	1.65642	0.756814	2.1661	-0.114311	1.08854	0.364791	1.05636	-0.319963	0.0262886	-0.654343	0.132652	0.329736	0.0588043	0.902845	-0.923469	-0.835695	-0.701993	0.647734	0.595291	0.609046	0.681681	0.701273	0.0942383	0.155032	0.831874	-0.291279	-0.0500704	-0.511389	0.143043	0.729298	-0.0317095	-0.289811	0.355946	-0.0353106	0.00625221	-3.40006e-16
OfLes1	-14.4525	-8.04939	5.70946	11.0344	-1.54407	3.98071	2.27467	-0.223985	-1.38675	-0.170727	1.14157	0.22065	-0.50215	0.869379	-2.00114	0.406907	-0.469231	-0.56922	-0.896722	-0.740754	-0.320057	-0.346914	-0.225677	-0.134645	0.269441	-0.19472	0.0963845	-0.0700588	0.174807	-0.00419904	-0.0585564	0.139794	-0.00356755	-0.0324832	0.050137	0.0742663	0.109311	-0.101336	-0.0289417	0.0779503	0.00970381	1.45716771982052e-15
OfLes2	-8.07988	-2.65225	-0.201552	7.89899	-1.2849	-0.180854	3.7577	-1.6723	0.189419	1.02817	-1.60931	0.327536	0.721698	-1.60142	2.83985	-1.54536	-0.193521	0.723948	1.17295	-0.147078	0.181709	0.456456	0.374299	-0.193035	-0.367038	-0.00895706	-0.376434	0.543763	0.0392278	-0.380073	0.241071	0.178735	-0.0626864	0.0291173	-0.00213182	-0.0885949	-0.00835917	0.124945	-0.0130661	-0.0823991	0.0258984	-1.31145e-15
OfLes3	-5.63024	0.979563	2.10035	5.39819	-0.395725	-0.888685	0.480506	-0.398244	2.6138	-0.597293	0.273884	-0.159137	-0.520286	0.397562	0.848924	1.70413	1.77227	0.0655036	0.398477	1.69393	0.947282	0.610478	0.191197	0.617077	-0.143876	0.00364877	0.423497	-0.887884	-0.402309	0.639242	-0.328507	-0.686218	0.146315	-0.0487926	-0.0911327	-0.127621	-0.247861	0.146367	0.145971	-0.00804008	-0.0336861	-1.21431e-16
OfBra1	7.16882	-0.159253	-4.25918	3.18565	-1.28976	4.51564	-3.27856	-2.1251	-0.158177	0.0184285	0.268435	-0.533544	-0.900472	-0.0245479	-0.505069	0.0902077	0.0705018	-0.448784	0.14041	0.187161	-0.708828	0.916296	0.796033	-0.576522	-0.4515	1.76612	0.397266	0.564861	-0.513593	0.0933469	0.0536693	0.0950844	0.1992	-0.126582	-0.313085	-0.0273477	0.164968	0.0850638	-0.0736462	-0.420141	-0.112033	-1.63758e-15
OfBra2	7.06773	0.969962	-4.14808	3.20941	-1.32114	4.10753	-4.23405	-1.66424	-0.488104	-0.278416	-0.926759	0.338738	-0.685333	-0.574289	0.11205	-0.976679	1.28255	-0.303952	-0.398263	0.416302	-0.0628598	-0.701439	-0.150742	-0.639869	-0.287275	-0.327481	0.0117351	0.238427	0.272639	0.22355	-0.081868	-0.191547	-0.504283	0.0144904	0.299073	0.0381034	-0.314768	0.0759839	0.0568023	0.778481	0.115255	-1.80411e-16
OfBra3	6.90595	2.81737	-4.47918	3.41715	-1.05361	2.5753	-2.54564	-2.34712	1.16738	0.527086	-0.0338711	-0.340629	1.81798	0.227298	0.0879918	1.62113	-2.76756	-0.0778901	1.01933	-0.513077	0.102006	0.483407	0.245659	1.08491	0.44198	-0.620944	0.239762	-0.434566	-0.112804	0.0478735	0.410333	0.0389555	0.0033931	0.165953	0.177599	-0.0956132	-0.0247964	-0.14595	-0.0750415	0.176427	0.089546	-1.19349e-15
OfBra4	6.67028	2.41236	-4.05318	3.12134	-1.0919	2.45197	-2.88359	-1.79899	0.506639	0.0878859	0.276773	0.810735	-0.0697027	0.0386038	0.464372	-0.373313	1.22184	0.5628	-0.896175	-0.19771	0.908263	-1.18751	-0.841482	0.430817	0.245969	-0.949695	-0.550857	-0.411881	0.394295	-0.47728	-0.201976	0.272228	0.40261	-0.111672	-0.122754	0.138516	0.171677	-0.0536493	0.0410179	-0.652941	-0.0446828	-1.16573e-15
OfMon1	-1.52036	4.59361	2.37254	-3.03814	-5.37396	-0.159624	0.331587	0.667406	-1.1147	1.00785	-1.22679	0.0910893	-0.77312	-1.49204	-0.572004	1.07724	-0.0281116	-0.200445	0.358251	-1.38279	0.366591	0.148063	-0.430778	0.527506	-0.627297	0.699516	-0.0312344	-0.215272	0.755574	-0.580201	-0.387451	-1.00147	0.172821	-0.0869443	0.23324	0.250518	0.147116	0.171418	-0.19314	0.0675314	-0.114696	4.71844785465692e-16
OfMon3	-4.75268	1.44688	2.9723	-5.07002	-5.9136	1.16769	-0.634337	0.384742	-4.66288	-1.50092	0.408935	0.519394	2.00127	-0.387762	1.68457	0.602734	-0.458451	-1.30514	-1.20812	1.15954	0.319012	-0.310962	0.609234	-0.603468	0.00534628	-0.0390282	0.136946	-0.363169	-0.141359	0.104845	0.00889963	0.255822	0.00253099	0.231863	-0.0844306	0.0306936	0.0447355	-0.00588892	-0.0474648	-0.0656189	-0.0305781	9.5062846483529e-16
OfMon4	-1.27084	4.85907	2.34654	-2.50198	-5.37472	-1.05301	0.286939	-0.108135	-0.156318	0.626615	-0.542572	-0.863099	-2.36148	-1.72149	-1.1319	1.17971	-0.213379	1.0901	-0.239651	0.253452	-0.0142556	0.580414	0.106835	-0.13024	0.588926	-0.816838	-0.717338	0.600488	-0.384662	0.446363	0.289633	0.641637	-0.172066	-0.17864	-0.11756	-0.273907	-0.112073	-0.0288376	0.250529	-0.0662687	0.098029	3.60822483003176e-16
OfPol1	-1.38529	2.15968	0.0347021	-1.5827	1.69199	-2.14797	1.35293	-4.08916	-0.530727	-0.165805	0.147832	-2.00552	-0.843417	0.731752	-0.665048	-0.443714	0.118635	-0.641458	-0.0844794	0.709999	0.578214	0.264383	0.460383	-0.679811	0.152995	-0.116466	0.0320737	-0.353601	-0.176295	-1.04509	0.617523	0.0272255	0.338405	-0.110131	0.907089	0.104271	-0.349461	-0.0995489	-0.0659139	-0.0591505	-0.125149	-4.04191e-16
OfPol2	-5.50386	-1.86949	-0.913192	-2.22976	2.8811	-2.81511	-1.08167	-5.51783	-2.64122	-1.1258	-0.0425696	1.57486	0.426984	-0.00606806	-0.423995	0.504697	0.272969	-0.122892	0.888015	-0.110476	-0.221776	-0.270088	-0.547351	0.446385	0.833775	0.228588	-0.501107	1.14616	-0.255387	0.460089	-0.652545	-0.34151	-0.0747185	0.320957	0.113706	0.0591331	-0.347336	-0.129951	-0.186373	-0.158069	-0.0381479	1.56819002228303e-15
OfPol3	-3.12588	1.08456	-0.545929	-1.54388	1.99212	-3.45157	0.422673	-5.12058	-1.60396	0.0246231	-0.896315	-0.254259	-0.180444	0.706289	-0.127027	-0.281926	-0.31603	-0.162965	-0.709014	0.358629	-0.418296	-0.518421	-0.39687	0.959282	-0.560087	0.685198	-0.102583	-0.522689	0.610837	0.184178	0.405008	0.320659	0.0474617	-0.478163	-0.373035	-0.488149	0.465325	0.315568	0.265943	0.232996	0.150751	6.66133814775094e-16
OfPol4	-1.5419	1.91437	-1.0415	-1.17417	1.34132	-2.8311	0.638538	-3.65256	0.329219	-0.275805	-0.327402	-0.511594	-0.219232	-0.207033	-0.0989369	0.25084	0.520709	0.415161	-0.180883	-1.14875	0.090356	0.295453	0.289769	-0.821824	-0.499652	-0.799009	0.959252	-0.34411	-0.318788	0.00756118	0.119613	-0.0908758	-0.347445	0.415452	-0.734513	0.753635	0.331645	-0.351716	0.0704999	0.0910534	-0.0728951	1.37390099297363e-15
OfSva1	7.08851	-14.8913	6.10238	-3.38281	-1.05204	-1.21602	-0.702105	-0.704616	1.94419	0.549581	-0.446986	-0.552519	0.372841	-0.570142	0.00297606	0.0547755	0.752364	0.406118	-0.105858	-0.889789	1.23306	-0.528382	0.963471	0.373621	0.52283	0.750834	0.485996	-0.168654	0.599166	0.44644	0.0717302	0.701117	-0.00997777	0.127011	0.117118	0.0427895	-0.241639	-0.020996	-0.0975792	0.0225877	-0.0412377	-2.91434e-16
OfSva2	7.05125	-10.5734	4.20412	-2.03721	-0.649792	-0.551896	-0.780778	-0.0490343	0.923156	-0.013804	-0.118327	0.523704	-0.211893	0.299002	0.171501	-0.0322528	-0.372541	-0.299355	-0.00408273	0.431289	-0.0539797	0.0526815	-0.0668042	-0.539407	1.19147	-0.360687	-0.0935848	0.157501	-0.401776	-1.06102	0.181377	-1.04293	-0.222563	-0.225	-0.549044	-0.402489	0.210985	0.13398	0.0481614	0.0400421	0.176145	6.24500451351651e-16
OfSva3	6.4952	-11.9559	4.02236	-2.75084	-0.898325	-0.568128	-0.448541	-0.647982	1.08709	1.05175	0.109858	0.0636568	0.0792607	0.58181	0.448535	0.305037	-0.718359	-0.125219	-0.162965	0.56734	-0.952084	0.702363	-1.26798	-0.196239	-1.81617	-0.656166	-0.679671	0.0522133	-0.288472	0.406764	-0.136101	-0.000503423	0.184567	-0.0141716	0.354852	0.246011	0.0572218	-0.0842862	0.0692125	-0.0713116	-0.0933455	-5.89806e-16
OfSva4	6.01425	1.64068	-0.416401	1.31684	1.96434	-0.687618	1.7597	1.75519	-1.44015	0.538016	-0.101206	0.435593	-0.896614	0.390006	1.08219	0.343834	-0.612734	-0.00415277	-0.0629702	-0.274737	1.57992	-0.252132	-0.922554	-0.321021	0.534237	0.303388	0.577114	0.633881	-0.877134	0.185019	-0.414864	0.333524	0.590898	-0.236067	0.249857	0.00151309	0.58244	-0.0498783	0.106507	0.387691	-0.192201	9.57567358739198e-16
OfSvi1	6.62667	0.670243	-0.81905	1.54655	0.598665	-0.625576	2.09725	1.10995	-0.0426777	-2.59294	-0.586527	-0.679397	0.404891	0.253944	-0.240548	-0.477345	0.18701	0.0249092	-0.0761546	-0.34726	-0.521399	-0.220607	1.29185	0.14067	0.326792	-0.422037	-0.721998	-0.0816613	0.126376	0.639583	-0.00355814	-0.485686	-0.544759	-0.12636	0.433108	-0.124687	0.609745	0.0856838	0.0850876	-0.133221	-0.551289	7.28583859910259e-16
OfSvi2	7.254	-1.22564	-0.539872	1.7343	0.418563	-1.18771	2.20363	2.51633	-0.786363	-4.31103	-1.72142	0.71637	-0.798687	-0.332383	-0.692607	-0.352392	0.172918	-0.195312	0.240798	0.145651	-0.291384	0.00721685	0.424711	0.559491	-0.33053	0.0190109	-0.0469371	-0.152002	-0.256506	-0.036293	0.139486	0.075553	0.519067	0.360956	0.123862	0.232399	0.117477	-0.135275	-0.128228	-0.0493603	0.666061	-2.84495e-16
OfSvi3	6.55923	-0.0938593	-0.752248	1.79148	0.412221	-0.915096	1.80835	2.01431	-1.05524	-2.16987	-0.382038	0.199346	-0.181953	0.261734	0.140545	0.433716	-0.199983	0.0418597	-0.0229385	-0.111723	-0.853033	0.128545	-0.193119	0.52433	-0.128322	-0.00758378	-0.0818024	-0.0153274	0.177721	-0.70292	-0.132826	0.446492	0.286057	-0.0785505	-0.653885	-0.00910423	-0.812315	-0.0146585	0.136212	0.251622	-0.57392	-1.08941e-15
OfSvi4	6.03652	2.27507	-1.36676	2.20244	0.969325	-1.42488	2.48774	1.31092	-0.29575	-1.05694	-0.634686	0.0210501	0.446845	0.367251	-0.737588	0.331227	-1.09581	-0.0947079	0.250396	0.305362	1.14235	0.195245	-1.46964	-0.960553	-0.178324	0.414497	0.444873	-0.199653	0.444126	0.125506	-0.106527	0.213037	-1.0767	-0.155844	0.0301908	-0.000181587	-0.287422	0.287493	-0.0412789	-0.382507	0.13131	-4.996e-16
OfSw1	-5.31877	-2.7205	-6.79663	-2.99228	0.149341	0.404626	0.613982	1.83586	0.619569	-0.226317	1.13295	-1.57099	-0.524495	1.01609	0.289084	0.605047	0.119888	-0.862209	0.129996	0.31928	0.694075	-0.457356	0.766398	0.879933	-0.891367	-0.884637	0.514406	1.58676	0.441	-0.294443	-0.167065	0.0604842	-0.224089	-0.201534	-0.141546	-0.0267826	0.0722498	0.163137	-0.219908	-0.0418702	0.102797	1.63931368479808e-16
OfSw2	-6.85286	-3.20797	-8.56889	-2.41172	0.735174	-1.16469	-0.749823	0.675096	1.34663	-0.306648	0.96319	2.81372	-0.689173	-0.676919	-0.65239	-1.24235	-1.67659	1.46505	-1.78165	0.46857	0.62577	0.98326	0.633122	0.0954443	-0.0900152	0.0782559	0.25594	-0.210374	0.15909	0.0489209	-0.0556443	-0.274304	0.0965144	0.0637912	0.139566	0.0261869	-0.105123	0.106809	-0.00826772	0.0426821	-0.114626	2.09901540593194e-16
OfSw3	-8.95488	-6.61857	-12.8926	-3.91574	0.68386	2.63978	1.57726	2.75125	-0.306615	1.96776	-3.14444	-1.19835	0.633031	0.529517	-0.401351	0.641643	0.705904	0.0277461	-0.0340778	0.256391	-0.394367	-0.255515	-0.520309	-0.168382	0.640908	0.317148	-0.37467	-0.519503	-0.302398	0.115239	0.13258	-0.0104905	0.0523021	0.130276	-0.0568201	0.106261	0.000302575	-0.132295	0.0337832	-0.0152495	-0.0291606	-8.4481e-16
OfSw4	-5.8427	-3.99343	-6.44224	-2.97278	0.437999	-0.214153	-1.06361	0.941893	0.480546	-2.44458	3.55906	-0.0839485	-0.533564	-1.47947	0.80144	0.26597	0.536606	-0.557487	1.69494	-1.17739	-0.355263	0.0201683	-0.613798	-0.608645	0.0771811	0.131507	-0.244082	-0.761168	0.0805902	0.0217186	0.160739	0.238307	0.0206143	-0.262072	0.114099	-0.219455	0.093205	0.00241159	0.15944	0.0742147	0.0699246	3.53883589099269e-16
OfRoh1	4.91947	1.84529	-0.138079	1.17534	1.76299	-0.492274	1.21912	1.62731	-2.46876	1.56708	0.770561	-0.151027	-0.810304	0.353383	0.824019	0.0111761	0.185593	0.272011	-0.283813	-0.194893	-0.125174	0.0639592	-0.252007	-0.497189	-0.0665852	-0.133015	0.294817	0.173678	0.98376	0.724219	0.851946	-0.656781	0.348487	0.294442	-0.131487	-0.593264	-0.186035	-0.598711	-0.266648	-0.115796	0.00936112	9.57567358739198e-16
OfRoh2	4.79412	-0.371722	0.511276	0.687544	1.91182	-0.501745	0.298109	1.6175	-3.88001	2.34662	1.61554	-0.0578596	-0.525508	0.132156	1.02207	0.191705	1.12915	0.942027	-0.80225	-0.506185	-1.07126	0.546265	0.0528471	1.21117	0.20178	0.106535	0.40536	-0.385646	-0.696579	-0.412185	-0.00179418	0.154957	-0.684061	0.219418	0.350448	0.0984569	-0.0360085	0.268308	-0.0526391	-0.0710733	0.144384	-2.01228e-16
OfRoh3	5.52658	3.02379	-1.39602	1.39232	1.62651	-0.90614	2.34516	0.343121	-0.393854	1.67365	1.90417	-0.989874	1.38648	0.526894	-0.118015	0.282297	-0.186168	0.166027	-0.602153	-0.434435	0.583995	0.163356	0.987415	-0.549108	0.020458	0.469753	-1.55125	0.0830767	0.172642	0.185795	-0.444167	-0.27687	0.234623	-0.263906	-0.274481	0.469157	-0.23625	0.0634799	0.247059	0.166586	0.338742	2.42861286636753e-16
OfRoh4	4.02842	-0.350343	0.887177	-0.241955	1.71516	-0.0236641	0.671789	1.00592	-2.50385	2.84156	0.456022	0.867425	0.777896	-1.36133	-2.17828	-1.1345	0.374843	-0.581444	1.96554	1.46968	-0.14754	0.278817	0.506829	-0.0144753	0.0765304	-0.752416	0.530524	-0.356053	0.413278	0.0497031	-0.422815	0.25081	0.257623	-0.103548	-0.138698	0.055247	0.198187	0.0925804	0.0574244	-0.0107244	-0.0734716	-3.22659e-16

## Sheet: PCA Loadings
feature_id	PC1	PC2	PC3	PC4	PC5	PC6	PC7	PC8	PC9	PC10	PC11	PC12	PC13	PC14	PC15	PC16	PC17	PC18	PC19	PC20	PC21	PC22	PC23	PC24	PC25	PC26	PC27	PC28	PC29	PC30	PC31	PC32	PC33	PC34	PC35	PC36	PC37	PC38	PC39	PC40	PC41	PC42
8	-0.131251	-0.00816402	0.110909	-0.0641766	-0.043292	-0.0213018	-0.0825707	0.0417967	0.0777311	0.0194415	0.0882092	0.00152629	-0.0314701	-0.0577484	0.0100475	0.0326845	0.0738491	-0.12482	0.0362074	-0.00470413	-0.259134	0.131026	-0.261303	0.0749866	-0.0589869	0.0915518	-0.00897484	-0.168906	0.114367	-0.00416491	0.0705652	0.243765	0.0206121	-0.0348933	-0.13926	-0.193337	0.023053	0.205252	0.0214804	0.15046	-0.102035	0.283275
17	-0.111355	-0.0491808	-0.15563	-0.0695033	0.0256872	-0.0280632	0.053707	-0.0246564	0.0199437	0.0365367	-0.133861	0.0784276	0.0284896	-0.0419545	0.0398197	-0.0791383	-0.0862853	0.164173	-0.136972	0.00566083	-0.0231058	0.00149405	0.0917129	-0.0428495	-0.0295051	0.0121562	0.0723683	0.00121497	-0.0156669	-0.0308277	0.000207426	-0.0147847	0.0262836	0.0526714	-0.0920192	-0.103436	0.0275701	0.0988104	0.0500477	0.0212087	-0.00850357	0.087869
27	-0.144523	0.0620877	0.0669973	-0.0340313	-0.0644204	0.0261105	0.0142248	-0.0138185	0.1274	0.00795375	-0.102662	-0.0262501	-0.110469	-0.0678096	-0.0582622	0.106218	0.0776591	0.146272	0.0201375	-0.0252587	0.00201419	0.0436717	-0.00833395	0.0839884	-0.0745876	0.0436945	0.00589034	-0.0471833	-0.122062	-0.0204617	-0.11881	-0.181964	-0.0119013	-0.2127	-0.00780596	-0.0953783	-0.0875834	-0.123043	-0.115183	0.0818937	0.0392177	-0.0269903
31	-0.105489	-0.0954139	-0.127575	0.0278748	-0.00684879	0.0918452	0.0808033	0.102059	0.0046075	0.0278394	0.0353767	-0.00503248	-0.0694421	0.0540263	-0.149433	0.0614242	-0.0632497	-0.0172684	-0.163812	-0.0382434	0.0338449	-0.00668335	0.00428814	0.0124129	0.0591057	-0.105171	0.00849609	-0.0194664	0.113935	-0.0384087	0.0102179	0.0395327	-0.0137938	-0.0776591	0.0342989	0.0556938	0.116858	-0.0194036	-0.0768345	0.115551	-0.016616	-0.0326094
41	-0.115734	0.0536683	0.114012	-0.00970127	-0.066865	0.0107257	-0.12151	0.0153766	-0.0324657	-0.0905709	-0.0633546	-0.225014	-0.114252	0.104519	-0.123886	0.0220608	-0.00859842	0.250806	0.0264855	0.0813521	0.0696054	0.181612	-0.0263422	-0.0696071	0.162393	-0.115869	-0.141101	-0.0234829	-0.0787357	0.0916371	-0.00666556	0.146231	0.0858566	-0.0487488	0.0169862	0.0159649	-0.0744473	-0.0647161	0.20172	-0.0124605	0.0519769	-0.036042
46	-0.152035	0.0147373	-0.00741503	-0.0214658	0.0446754	-0.0932471	0.0208297	-0.172102	0.0797719	-0.0443237	-0.00247055	0.0148865	-0.0750371	0.000739444	-0.0336748	0.0689716	0.102618	-0.0417	0.00141263	0.0653177	-0.0333712	-0.0215045	-0.0644183	0.0869243	-0.017746	0.0609931	0.0695268	-0.0567649	-0.0594075	-0.0091759	0.125557	-0.0864722	-0.0311546	0.0846588	-0.0987161	0.045414	0.0206745	0.0422583	0.054357	0.137802	-0.125815	-0.410167
49	-0.135976	0.00657737	-0.0216368	-0.073592	-0.132994	-0.0654922	0.0229073	-0.0568028	0.0534258	0.0208609	-0.00350429	-0.0435523	-0.228092	0.112173	0.0573223	-0.0426078	-0.109525	-0.079492	-0.0939725	0.157787	-0.00424022	0.111554	-0.158242	-0.241939	-0.121246	-0.0444267	0.0636111	-0.131227	0.100425	-0.0164645	0.365817	-0.193123	-0.123023	0.0405985	-0.021039	-0.0645399	0.0346526	-0.0279594	0.236883	-0.0619842	0.125487	-0.0817916
69	-0.0810837	-0.0426719	0.0439873	0.169325	-0.0848179	-0.0576485	0.191114	-0.00614011	0.11355	-0.0978285	0.00258766	0.0704672	-0.062429	-0.0605293	0.101898	0.033382	0.115366	0.066301	0.118321	0.216754	-0.038586	0.0389584	-0.136871	0.115993	0.0747711	0.00865641	0.111039	0.104113	-0.125487	0.178192	0.0906521	-0.0198173	-0.0511483	-0.0103852	-0.110953	0.0978945	0.00293953	0.0350421	0.0337462	0.114125	0.022965	-0.00488164
87	0.115372	-0.074188	0.0220158	0.0281529	0.0438627	-0.0717468	0.130504	0.152819	-0.0959456	-0.248507	-0.164675	0.077917	-0.0899495	0.0556099	-0.0351273	0.0093693	-0.0991117	-0.00940574	0.0501229	0.036178	0.0723166	0.0685853	-0.176323	0.00283853	-0.0388008	-0.0319146	0.0633254	-0.0294433	-0.0349953	0.0211292	-0.0693301	0.105262	-0.0228981	0.00209323	0.0217825	0.00410169	-0.00952359	0.0219928	0.0108717	-0.0904441	-0.0111041	0.126799
86	-0.130317	-0.000820844	-0.0936146	-0.131328	-0.0302832	-0.0140743	0.00824897	-0.00824305	0.109724	-0.0413006	0.0551826	0.0647291	-0.0924125	0.0596478	-0.00577444	-0.132622	0.0436725	-0.00257953	0.0373183	-0.0983952	0.108379	0.0782051	0.0984966	0.0616368	-0.0731557	0.0603689	0.0847999	-0.0747513	-0.0694933	-0.0103951	0.117749	0.0602399	-0.0875916	-0.13919	0.0335079	-0.114881	-0.127215	-0.0873119	0.018401	0.147975	0.0092409	-0.0306837
90	0.0936282	0.0203967	-0.0477939	0.0643925	0.00207395	0.259034	-0.108394	-0.0838982	0.03997	-0.0875313	-0.0184198	-0.0340735	-0.111244	0.0251672	0.0947999	0.203076	-0.230424	-0.062825	0.0624459	0.0997682	-0.0239309	0.197179	-0.0122481	-0.0108613	0.0823713	0.0702786	0.103821	-0.0598138	-0.0303479	-0.0945036	-0.0899823	0.143716	-0.0130845	-0.0539608	-0.0842218	-0.155359	-0.0290219	0.083262	-0.107352	-0.0980942	-0.0248609	0.176016
94	-0.0928264	-0.0372343	0.058657	0.214805	-0.042141	-0.0228405	0.0499465	0.0241649	0.0723769	-0.0338722	-0.0557088	0.000969726	-0.0367566	-0.0479911	0.146828	0.0592686	0.0966553	0.000138309	0.0799001	0.182448	0.0837786	0.0523992	0.0162193	0.0597054	-0.0354858	-0.022222	0.0257536	-0.013024	-0.0616954	0.0926878	-0.0020052	-0.100178	-0.00926439	-0.0602832	-0.0203912	0.0425718	-0.0671699	0.0699366	0.0308481	-0.0107614	0.0222139	0.0498704
103	0.11548	-0.0733307	0.0216378	0.0281388	0.0441961	-0.0713606	0.130889	0.153558	-0.0964545	-0.252198	-0.165023	0.0767884	-0.0888544	0.0562015	-0.037081	0.00778395	-0.0992613	-0.0114861	0.0509274	0.0342178	0.0664501	0.0629749	-0.16503	0.00374442	-0.0257159	-0.041355	0.0541463	-0.0262957	-0.0298838	0.0179641	-0.0701217	0.0911656	-0.016707	-0.00839377	0.00943225	-0.0114787	0.00629708	0.0166224	0.0269482	-0.0718484	-0.0998574	-0.131102
111	0.12501	-0.00909935	-0.0720825	0.102269	-0.0224764	0.141873	-0.127785	-0.068033	-0.0465113	-0.0412739	-0.0376928	0.015999	0.00412972	0.0402505	0.00528569	0.114756	-0.201207	-0.0565707	0.052057	-0.00194007	0.0124737	0.108371	-0.0319788	0.0175692	0.00420701	0.0928375	0.0930498	0.0446942	-0.121596	-0.0495116	0.0812117	0.0342925	-0.0155355	-0.129918	-0.135038	-0.0725617	-0.015502	0.0234281	-0.0333228	-0.106769	-0.123354	-0.0766392
112	0.140599	-0.0494793	-0.0236403	0.0730651	0.0228598	0.0206265	0.0234716	0.0786169	-0.106835	-0.202276	-0.16348	0.0929195	-0.114287	0.041186	0.0203975	-0.00487896	-0.0392886	-0.019447	-0.0275683	0.0214656	0.162723	-0.0380492	-0.206765	-0.0513588	0.0461077	-0.0441503	0.0453295	0.0508488	-0.0656423	-0.0196572	-0.113078	0.0338868	-0.055938	-0.117518	0.0598164	0.0369181	0.0403197	0.0771295	0.0800785	0.245136	0.0115755	-0.115907
115	-0.137731	0.061517	0.0594695	-0.0267249	-0.00804601	-0.114212	-0.092134	-0.078442	0.0464888	-0.00587005	-0.122542	-0.159412	-0.133701	-0.0556118	-0.0272169	-0.0231155	-0.0869117	-0.0746422	-0.0886235	-0.0017203	-0.0817621	-0.0574078	0.0279244	-0.0480026	0.0311048	0.00218997	-0.0123407	-0.0133227	-0.0730551	-0.112215	-0.0630684	-0.00140537	0.138772	0.000573605	0.16069	0.0471005	-0.162112	0.107301	-0.147327	-0.0965779	-0.021504	-0.257993
127	-0.120431	-0.0319979	0.0454544	0.189824	-0.0164375	-0.0300131	0.00672558	0.00799033	0.0677168	0.0160808	-0.0300758	0.0468869	0.0104278	-0.0369345	0.112038	0.0510575	0.0975081	-0.0761107	0.0294178	0.0576575	0.0590279	0.117097	0.0509931	0.0506829	-0.0210028	-0.0221965	-0.0220306	-0.00805897	-0.0495036	0.0668431	-0.0794656	-0.0753862	-0.00788099	-0.124471	-0.0128677	-0.0605157	-0.0630297	-0.0120261	-0.082731	-0.0298998	0.00611866	0.0510037
132	-0.151216	0.0451902	0.0275166	-0.00619402	-0.129468	-0.0717154	-0.0372165	0.0444949	0.115868	0.0139898	-0.0293254	-0.00561238	-0.00716979	-0.0416714	0.0539904	0.0186799	0.0576386	-0.0322861	0.0157811	0.0094202	-0.060364	-0.0146492	0.00602129	-0.00147698	-0.0115982	0.0685336	0.0126713	0.00511581	-0.100239	0.0187526	-0.0394242	-0.029713	0.0563168	0.0135956	0.0305821	-0.0956038	-0.0278435	0.136581	-0.166279	0.0311534	0.0358491	0.068625
143	-0.143048	0.0101758	0.0464177	0.0607471	-0.0456278	-0.0472822	0.0681261	-0.148611	-0.0490746	-0.00600722	-0.0967621	-0.00917519	-0.185089	0.0687477	0.0524881	0.02382	0.0385834	-0.0609973	-0.0792134	0.0949933	0.132354	0.217658	0.138072	0.00172521	0.0498101	-0.105937	0.0732333	0.0192123	0.00506693	-0.0885387	0.05114	-0.0294397	0.014538	-0.161734	0.192234	0.158446	-0.16003	-0.0708716	-0.17571	0.0445198	-0.00232807	0.19127
157	-0.15282	-0.039188	-0.0142714	0.106544	-0.0132827	-0.0460665	-0.00871467	-0.0340226	0.0363409	-0.0435064	0.0355963	0.089739	0.016368	-0.102095	0.0407436	-0.062891	-0.0108591	0.011079	-0.0445305	-0.0253314	0.0209486	0.142201	-0.0553625	0.073719	0.0643734	0.0434764	-0.0287874	0.101103	0.0259433	0.119656	-0.197707	-0.113596	-0.0027921	0.157288	-0.0777519	-0.0601249	0.0121678	0.0220325	-0.0488394	0.0615478	-0.0420778	0.0865644
164	0.0798076	0.0129652	-0.0710653	0.0837892	-0.0817512	0.182603	-0.209185	-0.114314	-0.0336108	-0.0174873	-0.0701106	0.0681417	-0.120598	-0.0600398	0.00408232	-0.126692	0.238155	-0.0494522	-0.114535	0.0814402	0.00372669	-0.179583	-0.0360044	-0.157476	-0.12033	0.0225589	-0.000470871	0.0948416	0.100335	-0.013505	-0.0556737	0.0584813	-0.0675896	-0.101744	0.0174662	0.0875051	-0.158408	0.101748	0.00673535	0.172489	0.0768572	-0.0319303
168	-0.0947345	0.0469592	-0.0510215	-0.0461099	-0.0758717	-0.0525567	-0.216039	0.0206951	-0.19924	-0.0348674	0.0933812	0.094565	-0.179983	0.0411104	0.222539	0.0703659	0.141984	-0.0353383	-0.0288909	-0.160996	0.291606	-0.133033	-0.10842	0.14279	0.120346	-0.101412	0.0160338	0.00209394	-0.0140439	0.134758	0.0217903	-0.0717843	0.209687	0.00556137	-0.0772189	-0.0479386	0.168644	-0.0855718	0.0410121	-0.185133	0.20383	0.064554
174	0.0129059	-0.0551293	-0.199329	0.0304774	-0.00595988	0.114174	-0.0823132	-0.0950034	-0.0305982	0.0206697	-0.197547	0.138429	0.0115581	-0.0948659	0.0808394	-0.11406	-0.0503773	0.14828	-0.190475	0.0263451	0.0517922	-0.0593973	-0.0117527	-0.0394218	-0.0131612	0.0198816	0.014694	-0.0794085	-0.0112866	0.0529623	-0.00946256	0.0429353	0.0565545	-0.0760579	-0.0289949	-0.0386308	-0.027787	0.165751	0.0798396	-0.0545683	0.0171993	0.146299
180	-0.0907594	-0.0603671	-0.166914	-0.0576475	0.0274651	-0.0178726	0.0605667	-0.0208868	-0.0013934	0.0521006	-0.172763	0.121994	0.0538222	-0.0942956	0.0689882	-0.131123	-0.116417	0.195044	-0.172042	0.0263916	-0.0156761	0.0462618	0.057609	-0.0213864	0.0143127	0.0781927	0.00354612	-0.113889	-0.036513	0.058983	0.0190861	-0.0452668	0.071748	-0.000676891	-0.11737	-0.155255	-0.00854323	0.157849	0.0732978	0.0244079	-0.0517894	-0.146079
198	-0.127882	0.0312241	-0.0208265	-0.0756128	-0.100279	-0.00637775	-0.0959723	0.168195	0.0945773	0.0236617	0.0127315	-0.0414028	-0.157057	0.0303019	-0.0283215	-0.0804497	-0.11838	0.102692	-0.0112615	0.00821059	0.126672	0.0219437	0.0950951	0.215783	-0.144716	-0.0633372	-0.0910689	0.384352	0.11161	-0.0981008	-0.0755176	0.0911178	-0.190886	0.000717668	-0.0812318	-0.10813	0.0816857	-0.00303203	-0.0141495	-0.0278202	0.144692	-0.0838293
204	0.11358	0.0160182	-0.0711997	0.0835873	-0.071967	0.170499	-0.171132	-0.0773434	-0.00108405	-0.0282523	-0.0145977	0.0920027	-0.0880713	0.0269118	-0.0191276	-0.0326336	0.0474447	0.097382	-0.0960417	0.0439186	0.0562609	-0.0273447	-0.0719422	-0.0287478	0.0350294	-0.00763939	-0.0832988	0.112656	0.00502835	0.0300449	0.136798	0.202664	0.0121701	-0.0263843	0.0390873	0.0241588	0.0688009	0.0236504	-0.0948982	-0.0505376	-0.115057	-0.132012
223	-0.133869	0.0386828	0.0444001	0.036007	-0.0871823	0.00155721	-0.144065	0.0738342	0.0960323	-0.0811349	0.0727048	0.165412	0.0117218	-0.0470299	-0.0914852	-0.086479	0.0480498	0.00130929	-0.316972	0.059745	0.0326497	0.0233649	-0.125374	0.000781649	0.0472535	-0.00874155	-0.0555543	-0.154029	0.138196	-0.0197925	0.0174211	0.119576	-0.0267493	0.171676	-0.0378141	-0.0127267	0.176515	-0.069482	-0.0831354	-0.0339496	-0.064424	0.070409
250	-0.12255	-0.0159798	0.0414179	0.139269	0.0289076	-0.0980297	-0.160997	0.109149	0.0508142	-0.00816566	-0.0120346	-0.0259499	0.0223867	-0.0353259	0.0581693	0.0554341	0.00226884	-0.0535751	0.0775827	-0.0191673	-0.0357652	-0.0414867	0.0282027	-0.0778302	-0.0147659	0.0322185	-0.0843615	0.0239911	-0.0294636	0.0351873	-0.026749	0.00838532	0.0250836	-0.0851055	0.0349549	0.00277419	-0.00778624	-0.0369078	0.00811218	-0.120938	0.00879597	-0.0202083
282	-0.0717615	0.0728375	0.0914858	-0.119806	0.0609209	0.166628	0.113606	-0.0496955	0.120405	-0.0225638	0.016669	-0.0541674	-0.190917	0.00466518	0.203245	0.0375206	0.0133793	-0.0881292	-0.0248661	0.0610848	0.0798834	-0.129479	0.0743512	0.0532616	-0.0465951	-0.0478075	-0.00312356	-0.157363	-0.0492881	-0.217685	-0.243198	0.0387213	-0.115588	0.197804	0.141526	-0.043501	0.00242444	0.0607623	0.160892	-0.144815	-0.0830362	0.0186239
292	-0.0392752	0.0719152	0.0550788	-0.0931681	-0.320645	-0.00402753	-0.00414481	0.0556601	-0.0743199	0.023496	-0.0156095	0.068252	0.00104929	0.0529321	0.0176524	-0.0253875	0.00201128	0.00684959	-0.014673	-0.0227667	-0.0138199	0.00676734	0.0220564	-0.0533302	0.0854241	0.0437283	-0.0569465	-0.0162616	-0.112548	0.0282764	-0.0619386	-0.00960217	-0.0846509	0.0870225	0.0498402	-0.0998007	-0.0530741	0.117784	-0.0342452	0.126156	0.11361	-0.0590637
302	-0.0500342	0.101949	0.0774464	-0.0987459	-0.196614	0.0247998	-0.0093471	0.0582188	0.080586	0.0874958	-0.0237532	0.172978	-0.00500864	0.208362	-0.056026	-0.180417	0.0959694	0.113434	0.254586	-0.0121969	-0.206972	-0.156931	0.0925547	-0.0435626	0.0933376	-0.0533271	0.0210438	-0.048535	-0.0529376	0.104988	-0.0642696	0.224988	-0.0703214	-0.21301	0.124194	0.0412223	0.0450709	0.113579	-0.0770088	-0.023493	0.0304823	-0.0127457
313	-0.0496003	0.0314653	0.140655	-0.0634333	0.0473092	-0.0526282	0.0482758	0.282742	-0.124742	-0.000424499	0.0129285	-0.0515143	-0.12009	0.155369	0.0956135	-0.0267174	-0.163037	-0.00336201	-0.0415779	-0.0393688	-0.202124	-0.1894	0.0194458	-0.0147311	0.0253079	-0.0405873	0.0611064	0.208908	-0.0599651	-0.0527812	0.0486459	-0.072726	0.0734406	-0.007614	-0.189493	-0.172497	-0.245751	0.0784917	0.0953537	0.0387338	-0.137738	0.00532345
330	-0.0557173	0.0142324	0.110866	0.00516482	0.0337188	-0.198244	-0.0378446	0.196789	-0.208686	0.0840684	-0.0126512	0.0806128	-0.0167481	0.0524695	0.206446	0.233316	-0.021416	0.12703	-0.0962529	0.0570263	-0.137763	-0.00609002	0.120344	-0.205077	0.0101656	0.117452	-0.109717	0.0404228	0.111492	-0.205992	0.0594166	0.00636804	0.0949392	-0.0851718	-0.0742015	0.0439972	0.107612	-0.199384	-0.215663	0.237423	-0.168265	-0.00103048
360	0.00936455	-0.111614	0.0459286	0.0635102	0.0637467	-0.0718029	0.145896	0.0509084	-0.338983	0.130369	0.14894	-0.0662384	0.10001	0.0902549	0.0232647	0.0514044	-0.0286802	0.102258	-0.146557	0.0203435	-0.0398531	0.0452487	0.0179013	0.106397	-0.00244698	0.0631011	-0.25225	-0.109104	0.108928	0.155991	-0.107245	-0.0271926	-0.332146	-0.0960896	-0.0227073	0.0202698	-0.19154	0.18556	0.180238	0.00857108	0.166222	0.0245911
359	-0.110301	0.0276032	0.105108	0.0610525	0.158282	-0.0343897	-0.104763	0.0670514	-0.0580154	0.0592826	-0.0759346	-0.0243836	-0.172526	0.130421	0.126212	-0.131443	-0.0595249	0.0672035	0.0430097	-0.00152432	-0.0508273	-0.0686456	-0.00419872	-0.054759	0.0879812	-0.0736473	0.0652834	0.024447	0.15833	0.180157	0.167306	-0.0306713	0.262769	-0.055414	0.165471	-0.123996	0.195377	0.0607842	0.147398	-0.00371578	-0.00324298	0.111315
402	-0.107699	0.0145912	0.12446	-0.0619761	0.0569715	0.0951378	-0.0511942	0.0229376	0.0684059	-0.0484106	0.152056	0.279412	0.0704868	0.0947779	0.0304709	-0.113384	-0.0539833	0.039313	0.0413889	0.178548	-0.131389	0.098904	-0.181378	-0.0718893	0.135109	-0.0618885	-0.155221	0.182363	-0.139353	-0.0557692	0.196924	-0.0372367	-0.135592	0.10453	0.0337924	0.232535	0.0676961	0.0687013	-0.155944	-0.204545	-0.025525	0.0625878
450	-0.117308	0.00717481	0.057092	0.0282699	0.10817	-0.01753	-0.117171	0.0423907	0.127507	-0.0650046	-0.055885	0.313795	0.116181	0.0851913	0.0179158	0.311419	0.219266	0.149512	-0.0353514	0.157649	0.0030618	0.0566036	0.144857	-0.0610052	-0.090554	0.0439314	-0.0674	0.135734	0.0697804	-0.0426297	-0.116587	-0.0121559	0.023025	0.12742	0.064568	-0.123299	-0.0237297	-0.00120592	0.216449	-0.076894	-0.0139514	-0.0652
476	-0.025105	0.0218178	0.110658	-0.0640015	0.279508	0.0837413	0.0263247	0.0590136	-0.0112605	0.193795	0.0255108	0.162588	-0.0109999	-0.116479	-0.0334533	-0.0515273	-0.0641948	-0.109908	0.06013	0.0796723	0.203678	0.00762794	0.0631432	-0.00249843	-0.0300824	0.00201568	-0.129709	0.0138709	-0.236554	0.000799075	-0.0158067	0.134919	0.198065	-0.0753317	0.0801147	0.102127	0.194356	0.0426927	0.0885718	0.212374	-0.0168108	-0.0208617
501	-0.0253196	0.0417388	0.108261	-0.063895	0.26099	0.121973	0.0399976	0.0749831	0.0202492	0.18143	0.0182215	0.14519	-0.0970047	-0.101069	0.063825	-0.0578575	-0.0776171	-0.152511	0.0247254	0.00407656	0.127317	-0.0582503	0.132662	0.0660361	-0.0286916	0.00297202	-0.159957	-0.0445647	-0.230367	0.0555582	0.0783688	0.0286583	-0.0637714	0.00159923	-0.0908836	0.0671148	-0.0741113	0.019974	0.0178247	-0.0210961	0.0944425	-0.0174083
532	-0.0314484	0.0440503	0.0888138	-0.129687	0.174548	0.168604	0.0422684	-0.0859566	-0.0131199	0.00534025	-0.114575	0.107533	-0.322529	-0.0313386	0.227047	-0.0163556	-0.112539	-0.114056	0.0430687	-0.063313	-0.0755604	-0.0806736	0.0245461	0.0280754	0.00885151	0.0423514	-0.0602921	-0.0921112	0.179112	0.157677	0.0352943	-0.0852878	-0.119421	0.0883754	-0.128209	0.115574	-0.0517996	-0.101745	-0.127059	0.114064	-0.0658774	-0.0660871
541	-0.138647	-0.0291392	-0.00798784	0.0599355	-0.0510451	-0.004385	-0.0997096	0.0950507	-0.0139303	0.143309	-0.226009	-0.0015052	0.103396	-0.051679	-0.0188282	-0.233664	-0.027534	0.0564012	0.0110987	0.0456743	-0.0442267	-0.114127	-0.0855941	0.159026	0.0997052	0.189832	0.28556	0.0276666	0.0125938	-0.0947963	-0.0683941	-0.104968	-0.0559943	0.0198501	0.123622	0.134223	0.0240827	-0.241085	0.117014	0.0576671	0.0801623	0.0483203
621	0.12209	-0.113803	0.0227591	0.0121521	0.0151505	0.0177135	-0.0559709	0.0332739	-0.0752573	-0.016376	-0.0268609	0.151753	-0.087943	-0.0946086	0.00908166	-0.134965	0.304325	0.00251879	-0.039375	0.058268	-0.0491874	-0.133425	-0.104504	0.119261	-0.00385693	-0.345658	-0.135591	-0.116848	0.101426	-0.261176	-0.0291939	-0.0316734	-0.0233469	-0.0296823	-0.102778	-0.121837	-0.217918	-0.123937	-0.00588469	0.00959336	-0.0685117	0.0605219
638	-0.0108328	0.00941468	-0.00107523	0.136873	-0.0277809	0.0752546	-0.351466	0.0436836	0.0141387	-0.0378937	-0.0680829	-0.0374701	0.109527	-0.00569949	0.0797326	0.0739104	-0.179625	0.170426	0.138075	0.0957786	0.0498635	-0.282285	-0.0295295	0.00558344	-0.0478677	-0.164243	-0.0333262	-0.149148	0.026001	-0.0375195	0.0920375	0.0210542	-0.101102	0.0961306	0.108147	0.0989177	-0.186655	0.0281636	-0.0376316	0.208101	0.0421551	0.00262588
691	-0.10592	-0.0729157	-0.0130275	0.00494431	0.0792561	-0.0903819	0.0221485	-0.268522	-0.182584	-0.048304	-0.0148806	0.0197658	0.0662498	-0.00300138	-0.00901175	-0.0259386	-0.020751	-0.0122359	0.0500799	0.189186	-0.0218608	-0.0483559	-0.025653	0.0304138	0.0658872	0.0262992	-0.0593855	0.0185707	-0.0121584	-0.172944	0.00666684	-0.0601733	0.0796425	-0.0718406	0.167127	-0.178669	0.00457825	0.103552	-0.0550358	-0.00959843	-0.00063971	0.0220793
710	-0.108087	-0.0602729	-0.00078865	0.0540502	0.0519239	-0.0686948	0.0509581	-0.27441	-0.200187	-0.0418627	-0.0374334	-0.0155268	0.0477226	0.0300513	-0.0360276	-0.040904	-0.0343239	-0.0632607	0.0150715	0.0808707	-0.016402	-0.101894	-0.0365886	0.084499	0.0885836	0.0661475	-0.0765276	0.0522578	-0.00193469	-0.12272	0.0408137	0.0445302	0.0220226	-0.0117986	0.105737	-0.0853406	0.0219916	0.0132896	-0.0584396	0.0377143	0.0299433	-0.014099
717	-0.0473216	0.0266762	0.0463982	0.0552828	0.0725926	-0.135791	-0.252259	0.1263	0.051464	0.0359759	-0.153005	-0.0875782	0.118755	-0.122998	0.00996109	-0.197305	0.0335596	-0.479909	-0.241281	-0.164714	-0.0700679	0.253494	-0.0910867	0.056287	0.123163	-0.0607217	-0.0456535	0.11731	0.00735533	0.064245	-0.0251585	0.0206896	-0.0096818	-0.0595173	0.0354036	0.0539136	-0.105019	0.0830983	0.0580422	0.00778905	-0.02068	-0.0789521
748	-0.142109	-0.0335841	0.052781	-0.0156875	-0.0256339	0.0215077	0.0744048	-0.169047	-0.00298755	-0.0939031	0.0509344	-0.0354294	0.105542	-0.136676	0.145342	0.127547	0.0716997	-0.0263485	0.0409073	-0.064778	0.00123471	-0.116156	-0.0747677	0.0256878	-0.288364	0.0193431	0.12319	0.0914157	0.0644529	0.0873628	-0.0136672	0.0213273	0.0491736	0.0655508	-0.0273625	0.129482	0.11591	0.1158	-0.0535061	0.074036	-0.0137124	0.169731
1024	-0.0998715	0.00444819	0.0626704	-0.031333	0.145753	-0.0758884	-0.179008	0.0538425	-0.174114	-0.0936423	-0.120419	-0.158846	-0.0158112	-0.14203	0.0384264	0.0685345	0.15485	0.183943	0.000505675	-0.110044	-0.064997	0.210866	-0.0243065	0.0257869	-0.0660543	-0.0234328	0.0384623	-0.0985808	-0.178014	-0.234314	0.0664327	0.0314556	-0.270171	0.0398917	0.043335	0.135848	0.223608	0.101951	0.03733	-0.102075	0.0051282	-0.107223
1093	-0.105369	-0.0949465	-0.107994	-0.062877	0.0577479	-0.0915593	-0.117801	-0.0470393	0.0129794	-0.090092	0.0998578	0.0855731	-0.0709512	0.00290404	0.0365191	0.0546916	0.0467867	0.0309099	0.0108096	-0.10553	0.0630963	-0.0332735	0.0384702	0.0891934	-0.0692906	0.0234157	0.0213954	0.0821719	0.104361	-0.141249	0.00181971	0.0707971	-0.127153	-0.231854	-0.227191	0.0696824	0.00363027	-0.0593268	0.0369818	-0.0558413	-0.0909605	-0.0278745
1131	0.0628901	-0.174166	0.0826374	-0.0659814	-0.0371116	-0.0442441	-0.0256202	-0.0222653	0.117595	0.0393921	-0.0491939	-0.00577239	0.0293244	0.00359663	0.0690191	0.0357632	-0.010885	0.0142922	-0.0351498	-0.0351476	0.0859511	0.0214752	-0.00431866	-0.020947	-0.0558844	-0.0161681	-0.0676955	-0.0137203	0.0458488	0.0165289	0.0562558	0.0296129	0.0333444	-0.0219051	0.0294094	-0.0322126	-0.108179	-0.00282497	-0.014125	0.012338	-0.0332919	-0.0468138
1142	-0.104623	-0.0171615	-0.0491359	0.117007	0.0310545	-0.032459	-0.203105	-0.0270598	0.0151509	-0.0541452	-0.0392764	0.135868	0.198785	0.0276211	0.0204445	0.203309	-0.302262	-0.00778989	0.141564	-0.15541	-0.028113	0.0617007	0.0787707	0.248907	0.127094	-0.151366	0.0584791	-0.0592386	0.0418052	0.0834945	0.172679	0.0585091	-0.100214	0.137178	0.0206376	0.0302948	-0.120323	-0.0503586	0.0241384	0.202813	0.0668827	-0.0338603
1144	0.0628233	-0.172955	0.0829282	-0.0651047	-0.0407856	-0.0456125	-0.0274837	-0.0195722	0.130163	0.0427688	-0.0422387	-0.00722936	0.0344613	0.00522393	0.0614659	0.0377331	-0.0109186	0.0165494	-0.0291956	-0.0336731	0.0708313	0.00935388	-0.0198781	-0.00258814	-0.044441	0.0026719	-0.0534485	-0.0115131	0.0576	0.02378	0.0705186	0.0308508	0.0261865	-0.013071	0.0542127	-0.00349229	-0.0909134	-0.06132	0.0541017	0.0240317	-0.0190689	0.0157232
1160	-0.031385	0.0955084	0.0680177	-0.122443	-0.267246	0.0453864	0.0456761	0.0150978	-0.00354119	0.0280513	-0.0526128	0.0410472	-0.0890171	-0.14427	-0.0431174	0.0925582	-0.0592859	0.0259606	-0.0618048	-0.0304717	-0.076728	-0.0372469	-0.0429509	-0.00140905	0.0999991	0.0459976	-0.105418	0.0895309	-0.0572037	0.0757279	-0.114267	0.0692185	-0.0260186	0.0841157	0.0288113	-0.112185	-0.0350902	0.0709594	-0.0994731	-0.00975685	0.0321131	-0.0598567
1235	0.0949931	-0.107962	0.0106853	0.0290136	-0.0249369	0.0116983	-0.00687699	0.054885	0.0131824	-0.381745	-0.19057	0.00512532	-0.130375	-0.0271762	-0.100154	-0.0878696	0.0404686	-0.0782612	0.0160451	0.0196356	-0.231967	-0.0158722	0.273409	0.0880584	-0.162119	0.191564	-0.138273	0.0678719	-0.0825017	0.0244514	0.0694511	-0.0420117	0.138965	0.116199	-0.027112	0.136017	0.0724349	-0.012174	0.0145462	0.0930377	0.227619	0.0660082
1456	-0.0376665	0.0804506	0.103087	-0.108842	-0.186516	0.101041	0.0605815	-0.00938556	-0.043056	0.0387927	-0.107445	0.0494057	-0.0535698	-0.325505	-0.0477164	0.245918	-0.205621	-0.0345691	-0.0631179	-0.0832571	-0.0516232	-0.0242438	-0.0202667	0.109306	0.0628815	-0.00761214	-0.0173197	0.0617599	0.0949411	-0.0576887	0.0182379	-0.0368489	-0.0285727	-0.160014	0.193303	0.026695	0.0502703	-0.12527	0.193077	0.0191692	-0.0238035	0.128723
1622	-0.0900003	-0.0766036	0.0409544	0.161389	-0.081607	0.0474237	0.10088	-0.00522364	-0.0434877	0.0435866	-0.0241937	-0.0347877	0.0752408	-0.114209	0.243789	-0.25401	-0.0831598	0.0274029	0.165305	-0.0943373	0.0120556	0.0257336	0.0524989	0.00488197	-0.0971108	-0.0117285	-0.0387285	0.265313	0.114976	-0.228492	0.0750373	0.171577	-0.0314421	0.0927435	-0.0422116	0.0325557	-0.0473654	0.100452	0.0540214	-0.132301	-0.070235	-0.0397999
1645	-0.0420326	-0.118372	-0.105206	-0.115498	-0.0951231	0.0729739	-0.0321405	0.123554	-0.0621636	-0.157437	0.0830874	-0.0606573	0.079071	-0.0803171	0.165611	0.0538043	0.020132	-0.199582	-0.0562848	0.14109	0.0517334	-0.105488	0.146314	-0.121947	-0.0594294	0.0434468	0.0697312	0.00687338	0.000432805	0.067365	0.10033	0.082641	-0.0479281	-0.0743117	-0.0842028	0.0397236	0.0317446	0.0882451	-0.0205008	0.0603051	0.126159	-0.0973075
1654	-0.0141636	0.0393482	0.0863729	-0.142704	-0.203739	0.0961241	0.0256474	0.0508397	-0.155603	-0.164632	-0.0257923	0.126331	0.294618	-0.0326343	0.163185	0.0308828	-0.0241676	-0.10225	-0.140347	0.123195	0.00468779	-0.00685421	0.0621025	-0.0985369	0.00958814	0.0705628	0.134094	-0.0240844	-0.0241593	0.020833	-0.0307877	0.0125346	0.0248944	-0.0798556	-0.00294755	0.0978996	-0.0311515	-0.0981263	0.0997913	-0.118735	-0.0663974	-0.0992544
1826	0.0669818	-0.177205	0.0850053	-0.0290961	-0.02926	-0.0237177	-0.00402044	0.0471711	-0.0223575	-0.140551	0.000583751	-0.0266866	-0.030158	0.00768777	-0.0230267	-0.0511581	0.00639162	-0.0278768	0.0213984	-0.051435	-0.0297042	-0.0903472	0.127352	0.0598116	0.119844	-0.0240454	-0.00511478	-0.035772	0.0217009	0.0561978	0.0231915	-0.02585	-0.0871514	0.0894561	0.0326836	-0.0435879	0.0947182	-0.0139955	-0.0565023	-0.000701283	-0.0266258	-0.0124279
1842	-0.0494145	-0.0123407	0.0567085	-0.11109	0.172899	0.250676	0.0567903	0.0768636	0.122611	0.0385689	-0.192234	0.0131816	0.0550951	-0.0703227	0.0113501	0.0130869	0.0775022	0.0961218	-0.0364162	0.0313428	0.0405691	0.110148	0.0291238	0.0812414	0.127616	0.065935	0.0112614	-0.11276	0.123744	0.0528906	-0.039344	0.153821	0.0267052	0.0188878	-0.0391859	0.00186501	-0.0617393	-0.0265901	-0.011371	0.00210519	-0.0047142	-0.0698461
1880	0.0652958	-0.166678	0.10825	-0.0251462	-0.00814818	-0.00285579	0.00226957	0.055126	0.0324339	-0.133904	-0.0990643	0.0554895	0.00942642	-0.033068	0.0232108	-0.0147103	0.07149	-0.00306738	-0.00562371	-0.0592587	-0.0451383	0.00296784	0.17562	0.0956355	0.0562936	-0.0453545	-0.026607	-0.00713324	0.01098	0.00693023	0.0448367	-0.0748129	-0.0579354	0.0018495	0.0618292	-0.162055	0.0891625	0.0204909	-0.0457583	-0.0765595	0.00688125	0.00164248
1904	0.0655632	-0.171667	0.091299	-0.0273265	0.00976069	-0.00987002	0.00619666	0.0630138	0.0480288	-0.144939	-0.100227	0.0239629	-0.024102	-0.050116	0.0177494	0.00195096	0.0767728	0.00365775	0.0141582	-0.0986852	-0.0744108	0.000199305	0.141001	0.0754767	0.0924121	-0.00347848	-0.0422236	-0.0499619	0.0311623	0.0080828	0.0667071	-0.0726365	-0.0338028	-0.00487256	0.138943	-0.18152	0.115553	-0.0154595	-0.00882734	-0.0400409	0.0194029	-0.00368473
1979	-0.0819412	-0.0779161	-0.171905	-0.0729955	0.0211394	0.0335579	0.0384521	0.0778069	-0.0168306	-0.0105328	-0.0327129	-0.107058	0.0230091	-0.0812276	0.112319	0.063499	0.0832131	-0.0555478	0.191107	-0.031837	-0.0224423	-0.0494149	-0.0764729	-0.0758041	0.106681	0.0184157	-0.16549	-0.0526268	-0.0371079	-0.0373285	0.103886	0.0853909	-0.0207288	-0.0299537	0.0273726	-0.0430046	0.0101035	-0.041907	-0.00736534	-0.0508705	0.0707634	0.0741272
2007	-0.037783	0.0271071	0.121205	0.0369629	0.199311	-0.0454522	-0.0217222	0.17484	-0.143267	0.108648	-0.137093	0.158806	-0.0157434	-0.1123	-0.247738	0.00826414	0.0244504	-0.0518306	0.125926	0.0319376	0.167642	-0.0121736	-0.0768914	-0.244485	-0.172432	0.267326	0.175987	0.0335807	0.228776	0.0337823	0.0793872	-0.030215	-0.234661	0.0251411	0.166675	-0.137431	-0.0815441	0.0108525	-0.19391	-0.0999491	0.111809	0.077274
2123	-0.00129595	-0.138981	0.0679967	-0.10699	0.0541064	-0.101663	-0.043057	-0.23662	-0.00724949	0.0655993	-0.123422	-0.00990825	-0.0948087	0.12768	-0.0889794	0.0670588	-0.00946019	0.038558	-0.0312464	-0.087536	-0.0877338	-0.0942782	-0.0587196	0.042337	-0.0246469	0.0703168	-0.0122415	0.0688475	0.00819455	0.0133377	0.00324957	0.0689868	0.00386377	0.115455	-0.141862	0.17436	0.0361787	0.0199537	-0.0522373	-0.0736949	0.0264959	0.0578109
2154	0.00431484	-0.133658	0.111071	-0.122798	0.0930885	0.0260898	-0.0375111	-0.169798	0.0457441	0.0243865	-0.109508	-0.0446589	-0.0875708	0.0947094	0.0145695	0.0391483	-0.0397396	0.101398	-0.0420391	-0.044632	-0.136313	0.0595131	-0.0669204	-0.00930445	0.055332	0.00538885	0.0270901	-0.00803498	0.171631	0.0249881	-0.16058	0.0693589	-0.0325328	-0.0667707	-0.0563595	0.182376	0.0616113	0.0542315	-0.120172	0.011967	0.179604	-0.0255453
2214	-0.0531544	-0.130044	-0.141199	-0.0929898	0.0149344	0.073913	0.0277774	0.0826665	-0.03636	0.0754311	-0.0611363	-0.107175	0.0101136	-0.000344819	-0.00785431	0.0031544	0.127981	-0.0435517	0.110572	0.0631757	-0.115292	0.0145937	-0.00221531	-0.00924263	0.0612287	0.101869	-0.00899171	-0.136744	-0.0312417	-0.0363725	0.146414	0.162869	-0.0175565	-0.0875065	0.0156377	-0.0414216	0.0487299	0.0361644	0.0322615	-0.0208626	0.0719445	-0.078032
2310	0.0479923	-0.173033	0.0981959	-0.056934	-0.0359154	-0.0223939	-0.0167628	-0.0455112	0.00259374	0.0863666	0.0469442	0.0685363	0.065705	0.0166022	-0.028511	0.011346	0.00758033	-0.0622938	0.00257877	0.0437228	0.117985	-0.0709784	-0.00588065	-0.0479096	0.333279	0.0244678	0.179728	0.134264	-0.0496253	-0.118954	-0.0917466	-0.0478792	-0.124956	-0.0258017	-0.1755	0.0583452	0.0841555	0.00933265	0.0800202	0.124188	0.0247873	0.0559774
2381	-0.0915115	-0.0689949	0.074181	0.166375	0.0430924	0.020366	-0.157008	0.089942	0.000902809	-0.0549918	0.04598	-0.134433	-0.0710924	-0.0338246	-0.0491231	-0.00973528	-0.0175963	-0.0294177	0.03204	0.0567493	0.00748265	-0.159391	0.0204984	-0.084073	-0.066386	0.0598466	-0.0147966	-0.0356268	-0.103589	0.0741562	-0.124732	-0.0722457	0.0207612	-0.0130436	-0.0783105	0.0353298	-0.0302756	0.132883	0.0705368	0.00211531	-0.0632138	0.0960027
2510	-0.0813898	-0.0735173	-0.179443	-0.08589	0.0380049	0.0144034	0.0217745	0.05406	-0.00355736	-0.0320517	0.0438649	-0.0244441	-0.0184247	-0.0862161	0.0521027	0.0670979	0.0674384	-0.0218633	0.161333	-0.0699435	-0.00396988	-0.00264451	-0.0806053	-0.0573582	0.113735	-0.00226639	-0.114429	-0.0123737	-0.00854023	0.0191386	0.0287137	0.0148171	-0.0489937	-0.0271187	0.0377846	-0.0132969	-0.0271737	-0.0598843	-0.0183151	-0.014986	0.0264585	-0.0916201
2532	-0.0932584	-0.0991727	-0.145316	-0.0479982	0.0154889	0.113059	-0.0239528	0.0421718	-0.0228287	-0.0636613	0.0513254	-0.0555305	-0.0178413	-0.0658883	-0.0445439	0.0175028	0.129023	-0.0431862	0.0540679	-0.0610513	-0.0624986	0.0108574	-0.111707	-0.144418	0.0833867	0.145131	-0.0253234	0.0882862	-0.0483181	0.0467214	-0.0245557	0.0180174	-0.063174	0.0204596	0.0144243	-0.0212812	0.0039174	-0.0961395	0.0561851	0.228282	-0.00639939	0.0230946
2629	0.0101679	-0.0115367	0.0806497	-0.0960998	-0.194544	-0.0423943	-0.0911575	-0.0710135	-0.264414	0.157831	-0.0895012	-0.052077	-0.199479	-0.262718	-0.18391	0.0157588	0.0532764	0.0132883	0.162707	0.150265	0.0873693	0.165138	0.172847	-0.146609	-0.0241851	-0.159295	0.00739005	0.118921	-0.0488063	0.187806	-0.00460893	0.0896925	-0.0846583	0.177924	-0.176643	0.0314871	0.0193395	-0.0655335	0.109092	0.0317843	-0.158562	0.0750211
2739	0.0615497	-0.168971	0.0879947	-0.0745601	-0.0614083	-0.0343763	-0.0248707	-0.0173524	0.0983687	0.0347698	-0.03103	0.0174415	0.0590622	0.0620967	0.0768318	0.018878	-0.0232771	-0.02045	-0.0367615	0.00870872	0.0386944	0.0366134	-0.0797808	-0.0249812	-0.168428	-0.020623	-0.100355	0.00135379	-0.0263683	0.0930796	0.0736237	0.032532	0.0124059	0.0155703	0.0881343	0.064708	-0.106427	-0.0960755	0.0855565	-0.0455144	-0.107961	0.0554949
2889	-0.0656765	-0.0764059	0.0542421	0.207237	-0.0612504	0.0993942	0.125663	-0.0281876	-0.0522021	-0.0213647	0.0201455	0.0585032	-0.0718188	0.044025	-0.0635707	-0.0341907	-0.0135518	-0.055886	-0.0202987	-0.11149	-0.0464187	0.0479184	0.0623397	-0.0637249	-0.0212646	-0.0017024	0.0223617	0.0453253	0.0853851	-0.0182717	0.0333116	0.0823375	0.106869	-0.00378727	-0.0940521	-0.0663746	-1.52262e-05	-0.0938693	-0.0346902	0.0511627	-0.0844465	-0.15959
2902	-0.0810982	-0.0715784	0.0602712	0.196985	-0.0582442	0.0886407	0.126369	-0.0388336	-0.0423056	0.0318197	0.0502619	0.0512684	-0.0369117	0.0146429	-0.059276	-0.00627669	-0.0185964	-0.038432	-0.0348233	-0.10863	-0.016248	0.0270335	0.017754	-0.0255167	0.023536	-0.0942362	0.0106171	-0.00747681	0.0523662	-0.0586142	-0.0247786	0.0808724	-0.0149674	-0.0307185	0.031886	-0.00145403	0.0809379	0.0258988	-0.00690416	0.0706537	0.0461554	-0.0856777
2928	-0.0776375	-0.0837535	0.0592648	0.194473	-0.0576278	0.0880152	0.125107	-0.0372908	-0.0288373	0.0192289	0.0401246	0.055371	-0.0415277	0.0238339	-0.0538443	-0.00824837	-0.0289341	-0.0424111	-0.0193705	-0.101577	0.00222213	0.03202	0.01508	-0.0492412	0.0133032	-0.0885328	-0.00351472	0.00959546	0.057209	-0.0523026	-0.0118698	0.057778	0.0430973	-0.0575367	-0.00282818	-0.0196149	0.0955657	-0.0115299	0.0076793	0.0726691	0.0432462	-0.00354853
2935	-0.010278	-0.195244	0.0678339	0.0673103	-0.0576282	0.0371546	0.0307059	-0.0387757	0.064275	0.0365951	0.0459483	0.0146482	-0.0170302	0.0109274	-0.0130558	0.0379968	-0.045945	-0.0388912	-0.0515613	-0.0765474	0.0566784	0.040828	-0.0479972	-0.106121	-0.0874215	-0.0183324	-0.122152	0.0151612	0.0471903	0.0185551	-0.00728031	-0.0204321	0.0480789	-0.0666305	0.0443024	0.00592157	-0.00643089	-0.104252	-0.0488541	-0.125635	0.297751	-0.0653743
2947	-0.098224	-0.0838352	0.024596	0.178432	-0.0543745	0.0835314	0.115591	-0.00423717	-0.0324426	0.0743162	-0.0966355	-0.0479222	0.0169008	-0.0375703	0.084616	-0.0759631	-0.015717	0.05429	0.0527186	-0.0561945	0.0144539	0.00694487	0.0056759	-0.0272939	0.0197142	-0.00708253	-0.075824	-0.0168745	-0.0137306	-0.076093	0.0182776	0.0272829	-0.0113869	0.058655	-0.0262529	0.0163085	0.0259594	0.0502199	-0.0267322	-0.0329699	0.0221846	0.00568322
2956	-0.101143	-0.0828638	0.0175472	0.175003	-0.0532567	0.084547	0.116498	0.000261372	-0.027973	0.0768368	-0.112364	-0.054063	0.0197637	-0.0320504	0.0832326	-0.063248	-0.00265508	0.0548282	0.0518047	-0.0408645	0.0266924	0.00600973	-0.000106418	-0.0217046	0.0269679	-0.00571249	-0.079591	-0.0390739	-0.0181455	-0.0565322	0.0137019	0.0097055	0.00394147	0.0619775	-0.0259074	0.0250436	0.0123781	0.0455737	-0.016979	-0.0369169	0.00452946	-0.00241101
2973	-0.111785	-0.0689978	0.0977718	0.154465	0.0075661	0.06502	-0.0290939	0.0405126	0.0123871	-0.0218701	0.096657	-0.0295589	-0.0449204	0.0631128	-0.0930629	0.0756801	-0.0244879	0.00766744	-0.0165559	-0.0292934	-0.0162213	-0.0715909	0.0139079	-0.0163619	-0.0356282	0.00370337	0.0309805	-0.0746565	-0.0186692	0.0467697	-0.0544068	0.0348242	0.0280522	0.0137546	0.00694764	-0.00800704	0.0108743	0.0357942	0.0477362	-0.0233991	0.0304158	-0.0713095
2981	-0.0901686	-0.0666064	-0.161464	-0.0829997	0.041451	-0.0211658	-0.00144062	0.00525098	-0.00697173	-0.111844	0.195193	0.0948945	-0.0440573	-0.148195	0.0738525	0.0206786	-0.00851412	0.00777076	0.154595	-0.107724	0.0352032	0.0471777	-0.0342748	-0.0574251	0.0778747	-0.0132821	-0.0810773	0.0431169	0.0336857	0.0537584	-0.0608448	-0.00857868	-0.0482822	-0.0464793	0.128961	-0.0889518	-0.106832	0.0098186	-0.0641875	-0.013709	-0.00184922	-0.083263
3028	-0.0857864	-0.115031	-0.0265247	0.148236	-0.046297	0.137795	0.0694837	-0.0218461	-0.0577973	0.0587662	-0.0969327	-0.0479247	0.0173006	-0.0242838	-0.0133142	0.0131527	0.0896927	-0.0114757	0.0532993	-0.0419366	-0.00353184	-0.0935459	-0.124941	-0.107978	0.1647	0.0510936	-0.150916	-0.0352885	0.00807461	0.122742	-0.00177799	-0.142918	-0.0126182	0.0950362	-0.0155251	-0.0428816	-0.0537493	-0.183217	-0.039363	-0.0936299	-0.229296	-0.0622025
3072	0.0529817	-0.175126	0.0879802	-0.047973	-0.036658	-0.0275427	-0.0780543	-0.0250457	0.100329	0.0689157	-0.0261481	-0.097068	0.0148248	-0.0115864	0.0428278	0.00416542	-0.0686493	0.0659338	-0.0409084	-0.0440917	0.144822	-0.0679097	0.029083	-0.0550432	0.0437477	0.146178	0.0302259	-0.00641265	-0.0270737	0.0406801	0.0198525	-0.00814387	0.0223979	0.00470598	-0.105182	-0.0486149	-0.0344215	0.0324047	-0.117618	-0.0575667	-0.0274651	-0.0133107
3135	-0.0408996	-0.123447	-0.144345	-0.0806253	0.017654	0.0146444	0.0638603	0.0633194	-0.066104	0.123893	-0.0819148	-0.032945	0.0575154	0.0569332	0.089532	0.0850427	-0.0622832	-0.0432666	-0.0488084	0.138466	-0.121602	0.00929766	-0.124465	0.105659	-0.335967	-0.315999	0.0283981	0.131224	-0.0162359	0.240483	-0.072772	0.0212747	-0.0374757	-0.0755371	0.180248	-0.101139	0.167465	0.01158	-0.166541	0.0567863	-0.0516325	-0.135733
3161	0.0674729	-0.180794	0.0819126	-0.0400401	-0.0353595	-0.0293722	-0.00866941	0.0175702	0.0684304	-0.0906293	-0.0482464	0.00912198	-0.0148727	0.0205612	-0.00309565	-0.00136722	-0.0139613	-0.0267514	-0.000953086	-0.0487863	0.0316118	-0.0398286	0.015024	0.015424	0.021171	0.00110509	-0.0689964	0.00642951	-0.0410204	-0.0346416	0.0350129	-0.0272852	-0.00160343	-0.00127983	-0.0234286	-0.0219483	-0.00608848	-0.010111	0.0379518	0.0615296	0.00648862	0.156022
3186	0.0501603	-0.181603	0.0994595	-0.0382975	-0.0440695	0.00022656	-0.0596737	0.0100019	-0.00730967	0.0657763	0.0826953	-0.0292472	-0.00549006	0.0229175	0.00732294	-0.0410612	-0.0308696	-0.0042928	-0.0147438	0.0367429	-0.0402375	-0.0311546	-0.0704113	-0.0250243	-0.000539001	-0.0202802	0.0461464	-0.00931315	-0.141374	-0.0532128	-0.00196985	-0.112274	-0.0883418	0.0489727	-0.0589717	-0.048152	0.06992	0.00941184	-0.00499841	-0.0263553	0.0927308	0.00747194
3303	-0.110331	-0.0786467	-0.107847	-0.0480056	0.0550547	-0.0640131	0.0447007	-0.134767	-0.0111739	-0.0306456	-0.0662404	0.0706552	0.043561	-0.0759367	-0.0181892	-0.0711946	-0.0316759	0.147322	-0.03359	-0.316595	-0.0943451	-0.000811128	0.0481637	-0.216535	-0.138281	-0.155142	0.100635	0.0148258	-0.244368	0.0663934	0.0225237	0.107688	-0.0492436	-0.0182266	-0.0432564	0.0241559	-0.0791116	-0.174625	0.0780722	-0.0269764	-0.00774497	0.175203
3313	-0.0798751	-0.122186	0.117419	0.125703	0.00365985	0.0377587	-0.0751096	0.0326035	0.0229272	0.0104119	0.0819009	-0.0708541	-0.0401105	0.0313506	-0.0781083	0.0727728	-0.000847123	-0.00750711	-0.0315885	-0.0236245	0.00531114	-0.113178	0.0318906	-0.017479	-0.0365101	0.0862235	0.0849662	-0.0948993	-0.0362158	0.120305	-0.0469793	0.0625018	0.00403635	0.0236728	0.000592142	0.0364581	-0.0745266	0.0233395	-0.00892595	-0.0939008	-0.0905161	-0.0857532
3336	-0.085832	-0.131673	-0.0960802	-0.0402996	0.0311676	-3.8565e-05	-0.0480803	0.0342455	-0.0468144	-0.0961597	0.166976	0.199763	-0.0791018	-0.110008	-0.0940861	-0.0912876	-0.229851	0.0729838	-0.107551	0.0628609	-0.0966054	0.0925215	-0.0320182	-0.104305	-0.0128968	-0.0512366	-0.115684	-0.0877471	-0.184629	-0.0757698	-0.109982	-0.21459	0.045476	0.0852595	0.0591347	0.0394064	-0.0802492	-0.00533034	-0.130704	0.0566123	0.0575091	0.0276742
3355	0.051646	-0.181572	0.091721	-0.0465996	-0.0302225	-0.026401	-0.0490148	-0.013823	0.0666127	0.117889	0.00648545	-0.0189902	-0.00339713	0.0193313	0.0331405	-0.00083321	-0.0332069	0.0480298	-0.0715907	-0.0171907	0.0684191	0.00640845	-0.0297315	-0.0474163	0.0143203	0.00234705	0.0324399	-0.00549027	-0.0604943	-0.0429845	-0.000297585	-0.0155406	-0.0495264	-0.00350243	0.0375002	-0.0631568	0.0713141	0.0516295	-0.0299028	0.0592124	0.0122416	-1.72031e-05
3407	0.0431878	-0.184929	0.0875306	-0.0474622	-0.0213248	-0.0360633	-0.0476434	-0.0130815	0.0418494	0.101327	0.035592	-0.0101332	-0.00181076	-0.00530573	0.131968	0.00390623	-0.0220666	0.0235364	0.0206362	-0.0130663	0.0950759	-0.0020157	-0.0792515	-0.067138	0.0381932	0.0214478	0.0613721	0.0346829	-0.15812	-0.036117	-0.0897674	0.0144095	0.00927082	-0.0178859	0.116901	-0.1026	0.192491	0.0694765	-0.0227957	0.152674	0.0297749	-0.0352529
3418	0.0469925	-0.183026	0.0882579	-0.0588667	-0.0503244	-0.0184909	-0.0436101	-0.0163383	0.0733574	0.065033	0.00571232	0.000801702	0.0173488	0.052624	0.0109951	0.00420401	-0.00603334	0.00947235	-0.0371965	-0.0183124	-0.00630423	0.041809	-0.0628711	0.00996477	-0.117606	0.030892	-0.0457857	0.0267922	-0.0243992	0.136029	-0.0371414	0.0851063	-0.0165746	0.0754793	0.15761	0.0807605	-0.121101	-0.049206	-0.0134405	-0.0310775	-0.15655	-0.0269237
3447	-0.101803	-0.128552	-0.0710415	-0.08456	-0.0214774	0.0724303	-0.0113431	0.0621255	0.0199712	-0.0925412	0.13865	-0.0315496	-0.00608494	-0.00525611	0.0673416	-0.160649	-0.0596689	0.114281	0.121894	0.0793092	0.00447618	0.0904622	-0.0238162	0.0394512	-0.0075194	0.124619	0.0742276	0.00426794	0.181898	0.0278509	-0.100677	-0.0428233	0.111717	0.000718324	0.132227	0.175329	0.00369194	-0.115922	0.127742	-0.0541712	-0.0714083	-0.0660293
3477	-0.0903242	-0.122004	-0.121278	-0.0525304	0.0451548	0.0262029	-0.052912	0.0838427	-0.0483452	-0.0735094	0.171445	-0.0672035	-0.123524	-0.0338878	-0.14807	-0.0526904	-0.0825364	0.0334916	0.0105429	0.00117029	-0.0100644	-0.0440172	0.00286892	0.057722	-0.00905887	0.0387761	0.0240178	-0.0453125	0.021934	0.0522162	-0.0309623	-0.0163979	0.037455	0.0102744	0.0786607	0.0833395	-0.0256097	-0.00161271	-0.0548396	-0.0294856	-0.0984154	0.177365
3504	0.0530864	-0.173493	0.0967489	-0.075187	-0.0261671	-0.0226774	-0.0470343	-0.0339897	0.0983405	0.0540454	-0.00935107	-0.0357954	0.0236587	0.0104699	0.0714317	0.0202947	-0.00505133	0.0208414	-0.0254438	-0.0187137	0.103585	0.00857914	-0.0454728	-0.0574059	0.02882	0.0373068	0.0070209	0.0287812	-0.0391136	-0.0508217	0.031681	-0.0157948	0.0123962	-0.0499705	0.00364074	-0.0564963	-0.00742754	-0.00651154	0.0297237	0.0419046	-0.0539659	-0.0134568
3524	-0.0782345	0.0140637	0.129343	-0.115056	0.0655531	0.125944	-0.039441	-0.0912734	-0.112486	-0.173921	0.0845799	-0.237061	0.0722528	0.0759852	0.0505986	-0.0763428	0.0753663	-0.0460592	-0.0248515	0.00899876	0.129416	0.0545702	0.091887	-0.0741547	-0.00605409	-0.137987	0.153523	0.0173785	-0.0327973	-0.084325	0.0454844	-0.0225258	-0.0865216	0.149055	0.121556	-0.125382	-0.048514	0.0127784	-0.107478	0.156604	-0.0977056	0.0846581
3581	-0.0386097	0.0174911	0.149343	-0.110447	0.0768438	0.238534	0.0409653	-0.0228572	0.0303436	-0.0576065	0.0580592	-0.0148927	0.0266872	0.0156723	0.0617338	-0.0752832	-0.00643032	0.0174856	-0.0522573	0.0197632	-0.214949	-0.0195932	-0.0491693	0.00440659	0.0577968	-0.0926741	0.149378	0.130761	-0.00429734	0.0701047	-0.0128245	-0.167948	-0.128396	-0.241734	0.0491346	0.0335247	-0.061236	-0.0601664	0.0761889	-0.0626747	-0.0121967	0.047955
3845	-0.059977	0.0331191	0.142334	-0.0989778	0.137423	0.16983	-0.0306244	-0.0620328	-0.110022	-0.105591	-0.0396105	0.00182034	0.137275	-0.0359342	-0.0193284	-0.0551943	0.040068	0.0882088	0.0406342	-0.0533308	0.0514271	0.00940624	-0.0689107	-0.0376247	0.0538491	-0.0522962	0.145097	0.121817	-0.00943663	0.173776	0.0516346	-0.00831419	0.088859	0.119844	-0.116075	-0.255155	-0.100026	-0.0826171	-0.176192	-0.0632378	0.135287	-0.116074
3981	-0.0756826	-0.0341898	0.0221409	-0.130233	0.00142311	-0.105306	-0.0213414	-0.286614	-0.183686	-0.0331544	-0.0756899	0.0969717	0.0121676	0.112767	-0.0898961	0.0159489	-0.00319202	-0.11673	0.0410156	0.10565	0.0313423	-0.0787447	-0.0560387	0.220588	0.0558665	0.148878	-0.150096	0.098247	0.0369468	0.102896	0.0197391	0.0510754	-0.0157681	0.0113473	0.0632604	-0.0758344	-0.0694986	0.038698	0.121328	0.000276877	-0.0317099	0.0149761
3998	-0.0856458	-0.0808909	0.152781	0.0891531	0.0426583	0.141127	0.0118372	-2.12994e-05	-0.00760854	0.00689901	0.0681224	0.0236094	0.00771318	0.0744463	-0.0399358	0.0677935	0.0459043	-0.0106929	-0.0804306	0.0438522	-0.0626734	0.0535911	0.0632908	-0.00130554	0.0567569	-0.0107519	0.0836533	-0.112851	0.0100481	0.00290755	-0.0339986	0.0124133	-0.0719723	-0.0553998	-0.0998502	-0.00764479	0.0544183	-0.0535886	0.0803266	0.01359	0.119974	-0.0443894
4117	0.0205893	-0.19781	-0.0195679	-0.0883118	0.00577228	-0.028642	-0.0409387	0.0176326	0.0485314	0.0202321	0.0551075	0.0605815	-0.0421517	-0.059896	-0.109092	0.0378406	0.0046649	-0.0209239	0.136111	0.114397	-0.0253591	0.075406	0.0288339	-0.0453509	0.0605896	0.0142409	0.00289102	0.126626	0.0267967	-0.11202	0.0276314	-0.0175072	0.218703	-0.133195	-0.0123871	0.0533844	-0.180622	0.0403926	0.076784	-0.0348557	-0.0726201	-0.00526681
4150	-0.0795778	-0.16435	-0.0662681	-0.02207	0.0363058	-0.00770768	-0.0653831	0.0493909	-0.0331976	0.0193839	0.200635	0.0096872	-0.124519	-0.037609	-0.137213	-0.0444875	-0.00870827	0.0526951	-0.0105874	0.047628	0.086523	0.02356	0.144527	0.138751	0.0421452	0.0497099	0.196944	0.0196296	0.123639	0.0264185	-0.0323751	0.0103018	0.0141116	-0.0036483	0.0315208	0.00723982	-0.0511456	0.18674	-0.0356105	-0.0653862	-0.0986623	-0.0906517
4190	-0.0436532	0.0490862	0.0642046	-0.108785	-0.231202	0.0635845	-0.0319734	0.0521935	-0.148998	-0.0251494	-0.0757948	0.132085	0.0725852	0.31331	0.0530785	-0.154805	0.0336307	-0.0329177	0.168125	-0.206505	0.236372	0.204851	0.040308	0.0500133	-0.118941	0.124471	-0.0881789	-0.199983	0.028516	-0.0172727	-0.00856589	-0.174933	0.0162176	-0.0296712	-0.0647804	0.120722	-0.000498198	0.108067	-0.133248	0.0787394	-0.118927	0.0184558
4353	0.0771463	-0.136048	0.094697	-0.0657649	-0.0317491	-0.0312474	0.0194823	0.072486	-0.120279	0.156412	0.0396327	0.100068	0.0326057	-0.0789378	-0.032149	-0.0430453	0.106451	0.0119057	0.102569	0.126886	-0.0984027	0.134753	0.0160837	0.19803	-0.0761234	-0.172905	0.23963	-0.165411	-0.000880651	-0.0664731	0.0480097	0.109389	0.213066	0.120773	-0.0260028	0.000838014	-0.11428	-0.0415422	-0.0507147	0.0238442	0.0888375	-0.0722742
4350	-0.0425812	-0.0308437	0.139298	-0.105272	-0.172911	0.0900293	-0.00542724	0.0684651	-0.205407	0.00209854	0.0462142	0.0072541	0.0284002	-0.268673	-0.0387433	0.0877763	-0.0646402	0.0182316	0.017097	-0.0667357	-0.0165641	-0.0988812	-0.107607	0.096642	-0.0689782	-0.01177	-0.000744603	-0.145029	0.0629646	-0.0601621	0.0117888	-0.0851406	0.198353	-0.0508423	-0.014786	0.152971	0.0368062	0.124207	-0.0315779	-0.133244	0.00793699	-0.118523
4518	-0.0750989	-0.0609102	-0.161717	-0.0921665	0.0185402	0.0626903	0.0381067	0.116488	-0.00808071	0.0678942	-0.184007	-0.160662	0.0658618	0.114155	-0.0261784	0.121652	0.0733092	-0.0556841	-0.0819711	0.115763	0.028457	-0.0547353	-0.000624483	0.0712436	0.0924393	-0.0893796	0.00203755	0.144301	-0.011844	-0.00522304	-0.0271062	-0.0113869	-0.011314	0.0298355	-0.0837761	0.0969677	-0.0109943	-0.029019	-0.21424	-0.103391	0.032962	0.0674141
4858	0.105992	0.00206739	-0.0444627	0.0957859	0.0390127	0.0817558	-0.0341669	0.0549245	-0.238256	0.0959951	0.149052	0.0124072	-0.174618	0.0791294	0.224862	0.0513195	0.184403	0.145726	-0.239823	-0.145335	-0.110473	0.104317	-0.063435	0.167621	-0.0157285	0.251429	0.120833	0.0990346	-0.254926	0.0572064	0.0453492	0.13016	0.0400674	0.0842364	0.189365	0.0386787	-0.150359	-0.0847601	-0.0279257	0.00329922	-0.0107131	0.0112746
4873	-0.0688198	0.0383741	0.115145	-0.121356	0.118722	0.17009	-0.0267508	-0.0315172	-0.0613994	-0.146579	0.0475091	-0.177001	0.189315	0.00937852	0.00589897	-0.059482	0.0358161	0.12434	-0.0491384	0.0131835	0.0446123	0.153729	0.0193658	-0.105678	-0.0247183	-0.0405894	-0.186828	0.0901446	0.153229	0.0311985	-0.0662067	-0.0148716	0.189609	-0.0456618	-0.0545658	0.0432556	-0.029122	0.0629538	0.0431157	0.16831	0.0866461	0.00858817
4935	-0.140176	-0.0550496	-0.0733119	-0.0322904	0.00249311	-0.0647994	-0.0117894	-0.0523128	-0.0694188	0.0218151	-0.0921781	0.183112	-0.00418558	0.124744	0.0234498	0.163746	0.069116	-0.154545	-0.0146614	-0.134442	-0.0584765	-0.0196709	0.204873	-0.194859	0.100326	-0.106276	0.128025	-0.030601	0.00102063	0.0154986	-0.0361977	0.0782111	0.0305779	-0.0151125	0.0510149	0.108856	-0.0901036	0.165897	0.0614022	-0.166022	0.041222	0.0346095
4950	-0.0919671	-0.0803559	-0.144855	-0.0562416	0.0012246	0.0707762	0.0450414	0.145261	-0.00796767	0.0917215	-0.162308	-0.0896341	0.0242763	0.119899	-0.071974	0.0839071	0.0630901	-0.0295872	-0.0421321	0.100107	0.0178839	-0.0306409	-0.0100657	0.0533285	0.0563665	-0.0389521	-0.0682808	-0.0172841	-0.0592734	0.00469601	0.0682664	-0.0833521	0.0415563	0.0801445	-0.0884901	0.0910673	0.00533883	0.0188255	-0.0530185	0.00689924	-0.0615437	0.0803059
5005	-0.0973028	0.0231488	0.114021	-0.0063382	-0.00542385	0.219446	0.0579206	0.039855	0.0197413	-0.0323002	-0.0382208	0.0136884	0.0716496	0.0250885	-0.283688	0.106453	0.0782741	0.0794695	-0.084625	-0.165063	0.115638	-0.0996258	-0.116802	0.154987	-0.131108	0.0418882	-0.0559095	0.118715	-0.150452	-0.0996867	0.332827	-0.121868	0.0393137	-0.16121	-0.00109622	-0.0271411	-0.0337366	0.147709	0.0397962	-0.021901	-0.0831829	0.0533888
5021	-0.114479	-0.0691371	-0.139954	-0.0404831	-0.0269075	0.0680255	0.0456529	0.127794	0.0105571	0.0452834	-0.0677098	-0.0390697	0.00571713	0.0930284	-0.0260052	0.0270193	0.00466853	-0.0201302	-0.0646521	0.0819929	0.110364	0.0177077	0.0559161	0.0682038	0.026218	-0.0564226	0.0284632	-0.00519825	0.0204251	-0.00166498	0.0176643	-0.0736051	0.024285	0.0342435	-0.0114766	0.0626558	-0.0302928	0.115058	-0.0408791	-0.0154393	-0.0628153	0.116671
5034	-0.152076	-0.039132	0.0309398	0.0246986	-0.0716816	0.040696	-0.0254627	-0.0342964	-0.0736386	-0.0255709	0.0414717	-0.0593231	0.0641501	0.076755	-0.0166744	-0.116214	-0.134563	-0.120023	-0.106148	0.237676	0.0321669	-0.0743676	0.109793	0.113326	-0.11589	0.165505	-0.103099	-0.0832159	-0.122795	-0.0133381	0.0293584	0.265494	-0.0386014	-0.038279	-0.0227916	-0.143552	0.0394611	-0.367421	-0.0219846	-0.0673149	0.0199524	0.0570555
5046	0.127826	-0.0465238	-0.0475724	0.0750371	-0.0254566	0.139968	-0.149318	-0.0786918	-0.0530624	0.0623361	0.0131388	0.0019641	0.00392749	-0.0325425	-0.0143195	-0.0357683	0.0500174	-0.00575389	-0.00983512	0.00878574	-0.11099	0.0533136	0.261632	0.0371546	0.0171178	-0.027808	-0.0644088	-0.00021817	0.025496	0.160299	0.0686145	-0.203517	-0.151453	-0.089588	0.12881	-0.0547101	0.224553	0.0584192	0.0255164	-0.0240651	-0.329066	0.0102788
5053	-0.0128862	-0.0603675	-0.129006	-0.0321619	-0.0364367	0.229219	-0.161417	0.0139971	-0.0515771	0.151122	-0.0986471	0.0420844	-0.0362048	0.221411	-0.0044202	0.0745841	-0.000889097	-0.138398	0.203423	-0.0820357	-0.116793	0.130841	-0.122845	-0.000670178	-0.159943	0.0879772	-0.0403873	0.0788114	0.00747038	-0.177573	-0.221774	-0.158262	0.0822683	0.167692	0.0290322	-0.0888774	0.0455343	-0.048215	0.189657	0.0432974	0.0228478	-0.0273009
5111	0.123337	-0.0418233	-0.0504219	0.0753089	-0.0248192	0.148387	-0.16101	-0.0814511	-0.0724185	0.126117	0.0415853	0.0285604	-0.0126434	-0.0191844	-0.0145698	0.00635106	-0.00373499	-0.0467371	0.0499571	0.0898999	-0.144863	0.122156	0.0795408	0.00880481	-0.0756697	-0.0381478	0.0328973	0.00610328	-0.0358099	-0.0230153	0.0748318	-0.167173	0.0556531	-0.0497564	-0.103433	-0.0555106	0.00256169	-0.0217174	-0.0439979	-0.04822	0.258869	-0.0149242
5187	-0.155212	-0.0425731	-0.0206517	-0.0107823	-0.0101035	0.0952512	0.0629341	0.0152272	-0.0243088	-0.0227433	0.0355459	0.0788775	0.0462834	0.131402	-0.188456	0.072399	0.0271435	-0.155203	-0.0611285	-0.102527	-0.0249691	-0.0970264	0.019773	-0.0855465	-0.0368146	-0.139003	0.0729126	0.0068256	-0.0821358	-0.0365764	-0.0490225	0.0733385	0.00626154	0.181099	0.0529989	-0.00513773	-0.00166142	-0.019245	0.100685	0.0545586	-0.0123366	-0.00284949
5192	-0.141112	0.00681481	0.0636577	-0.0118975	0.0872933	-0.0797826	-0.134573	-0.0622312	-0.0833068	-0.0490885	-0.0735405	0.00689394	0.0935923	0.0428969	-0.0444642	-0.12198	-0.0404094	-0.0352173	0.0920408	0.0128539	-0.0395975	-0.0557425	-0.0706945	-0.00222998	-0.129509	-0.0776619	-0.0204617	-0.128058	-0.115984	0.0568873	-0.262192	-0.0228406	-0.0355325	-0.258405	-0.216558	-0.0419674	0.115994	-0.120431	-0.0401108	-0.0923551	-0.122246	-0.0493627

## Sheet: PC Explained variance
Principal component	Standard deviation	Proportion of variance	Cumulative proportion
PC1	5.68123	0.27353	0.27353
PC2	4.54305	0.17491	0.44844
PC3	4.00555	0.13597	0.58441
PC4	3.3794	0.09678	0.68119
PC5	2.50249	0.05307	0.73426
PC6	2.40444	0.04899	0.78326
PC7	2.18196	0.04035	0.8236
PC8	2.01195	0.0343	0.85791
PC9	1.71622	0.02496	0.88287
PC10	1.35952	0.01566	0.89853
PC11	1.10134	0.01028	0.90881
PC12	1.03659	0.00911	0.91792
PC13	0.95847	0.00779	0.9257
PC14	0.922477	0.00721	0.93291
PC15	0.900768	0.00688	0.93979
PC16	0.861143	0.00628	0.94608
PC17	0.840955	0.00599	0.95207
PC18	0.781846	0.00518	0.95725
PC19	0.75067	0.00478	0.96202
PC20	0.707079	0.00424	0.96626
PC21	0.675648	0.00387	0.97013
PC22	0.661069	0.0037	0.97383
PC23	0.623663	0.0033	0.97713
PC24	0.565716	0.00271	0.97984
PC25	0.544382	0.00251	0.98235
PC26	0.530573	0.00239	0.98474
PC27	0.4962	0.00209	0.98683
PC28	0.488052	0.00202	0.98884
PC29	0.447446	0.0017	0.99054
PC30	0.411326	0.00143	0.99197
PC31	0.395014	0.00132	0.9933
PC32	0.378233	0.00121	0.99451
PC33	0.327282	0.00091	0.99542
PC34	0.319382	0.00086	0.99628
PC35	0.293042	0.00073	0.99701
PC36	0.285399	0.00069	0.9977
PC37	0.26744	0.00061	0.99831
PC38	0.249628	0.00053	0.99883
PC39	0.232186	0.00046	0.99929
PC40	0.216799	0.0004	0.99969
PC41	0.191625	0.00031	1
PC42	2.52297e-15	0	1
